# Supplementary material for: 4-{2-[4-(Dimethyl­amino)­phen­yl]ethen­yl}-1-methyl­pyridinium 2,4,6-trimethyl­benzene­sulfonate monohydrate
Source: Acta Crystallogr Sect E Struct Rep Online. 2011 Mar 9;67(Pt 4):o823. doi: 10.1107/S1600536811007690 (PMC3099972; doi:10.1107/S1600536811007690)
Supplement: Supplementary file 1 [file e-67-0o823-sup1.cif]

##############################################################################
###                                                                        ###
###        Electronic paper (Acta Crystallographica Section E)             ###
###                                                                        ###
##############################################################################
#                                                                            #
# This CIF contains the data in a paper accepted for publication in Acta     #
# Crystallographica Section E. It conforms to the requirements of Notes      #
# for Authors for Section E, and has been peer reviewed under the auspices   #
# of the IUCr Commission on Journals.                                        #
#                                                                            #
# Full details of the Crystallographic Information File format               #
# are given in the paper "The Crystallographic Information File (CIF):       #
# a New Standard Archive File for Crystallography" by S. R. Hall, F. H.      #
# Allen and I. D. Brown [Acta Cryst. (1991), A47, 655-685].                  #
#                                                                            #
# The current version of the core CIF dictionary is obtainable from          #
# ftp://ftp.iucr.org/pub/cif_core.dic. The current version number is 2.4.    #
#                                                                            #
# Software is freely available for graphical display of the structure(s) in  #
# this CIF.  For information consult the CIF home page http://www.iucr.org/  #
# cif/home.html                                                              #
#                                                                            #
# This file may be used for bona fide research purposes within the           #
# scientific community so long as proper attribution is given to the journal # 
# article from which it was obtained.                                        #
#                                                                            #
##############################################################################
                                             
data_I
_audit_creation_method     SHELXL-97
_chemical_name_systematic
;
4-{2-[4-(Dimethylamino)phenyl]ethenyl}-1-methylpyridinium
2,4,6-trimethylbenzenesulfonate monohydrate
;
_chemical_name_common     ?
_chemical_formula_moiety     'C16 H19 N2 +, C9 H11 O3 S -, H2 O'
_chemical_formula_sum     'C25 H32 N2 O4 S'
_chemical_formula_iupac     'C16 H19 N2 +, C9 H11 O3 S -, H2 O'
_chemical_formula_weight     456.59
_chemical_melting_point     ?
_symmetry_cell_setting     triclinic
_symmetry_space_group_name_H-M     'P -1'
_symmetry_space_group_name_Hall     '-P 1'
loop_
    _symmetry_equiv_pos_as_xyz
    'x, y, z'
    '-x, -y, -z'
_cell_length_a     8.1993(17)
_cell_length_b     9.669(2)
_cell_length_c     15.247(3)
_cell_angle_alpha     87.806(7)
_cell_angle_beta     75.805(6)
_cell_angle_gamma     83.239(5)
_cell_volume     1163.7(4)
_cell_formula_units_Z     2
_cell_measurement_reflns_used     3579
_cell_measurement_theta_min     3.15
_cell_measurement_theta_max     27.51
_cell_measurement_temperature     103(2)
_cell_special_details     ?
_exptl_crystal_description     Chunk
_exptl_crystal_colour     Red
_exptl_crystal_size_max     0.50
_exptl_crystal_size_mid     0.40
_exptl_crystal_size_min     0.20
_exptl_crystal_density_diffrn     1.303
_exptl_crystal_density_meas     ?
_exptl_crystal_density_method     'not measured'
_exptl_crystal_F_000     488
_exptl_absorpt_coefficient_mu     0.173
_exptl_absorpt_correction_type     multi-scan
_exptl_absorpt_process_details     '(ABSCOR; Higashi, 1995)'
_exptl_absorpt_correction_T_min     0.9183
_exptl_absorpt_correction_T_max     0.9662
_exptl_special_details
;
;
_diffrn_ambient_temperature     103(2)
_diffrn_radiation_type     MoK\a
_diffrn_radiation_wavelength     0.71073
_diffrn_radiation_source     'Rotating Anode'
_diffrn_radiation_monochromator     graphite
_diffrn_measurement_device_type     'Rigaku AFC10/Saturn724+'
_diffrn_measurement_method     '\f and \w'
_diffrn_detector_area_resol_mean     28.5714
_diffrn_reflns_number     11232
_diffrn_reflns_av_R_equivalents     0.0222
_diffrn_reflns_av_sigmaI/netI     0.0342
_diffrn_reflns_theta_min     3.15
_diffrn_reflns_theta_max     27.48
_diffrn_reflns_theta_full     27.48
_diffrn_measured_fraction_theta_max     0.980
_diffrn_measured_fraction_theta_full     0.980
_diffrn_reflns_limit_h_min     -10
_diffrn_reflns_limit_h_max     10
_diffrn_reflns_limit_k_min     -11
_diffrn_reflns_limit_k_max     12
_diffrn_reflns_limit_l_min     -19
_diffrn_reflns_limit_l_max     19
_diffrn_standards_number     0
_diffrn_standards_interval_count     0
_diffrn_standards_interval_time     0
_diffrn_standards_decay_%     0
_refine_special_details
;
Refinement of <i>F</i>^2^ against ALL reflections. The weighted <i>R</i>-factor
<i>wR</i> and goodness of fit <i>S</i> are based on <i>F</i>^2^, conventional
<i>R</i>-factors <i>R</i> are based on <i>F</i>, with <i>F</i> set to zero for
negative <i>F</i>^2^. The threshold expression of <i>F</i>^2^ >
\s(<i>F</i>^2^) is used only for calculating <i>R</i>-factors(gt) <i>etc</i>.
and is not relevant to the choice of reflections for refinement.
<i>R</i>-factors based on <i>F</i>^2^ are statistically about twice as large
as those based on <i>F</i>, and <i>R</i>- factors based on ALL data will be
even larger.
;
_reflns_number_total     5240
_reflns_number_gt     4259
_reflns_threshold_expression     I>2sigma(I)
_refine_ls_structure_factor_coef     Fsqd
_refine_ls_matrix_type     full
_refine_ls_R_factor_all     0.0531
_refine_ls_R_factor_gt     0.0416
_refine_ls_wR_factor_gt     0.1026
_refine_ls_wR_factor_ref     0.1079
_refine_ls_goodness_of_fit_ref     1.002
_refine_ls_restrained_S_all     1.002
_refine_ls_number_reflns     5240
_refine_ls_number_parameters     303
_refine_ls_number_restraints     0
_refine_ls_hydrogen_treatment     mixed
_refine_ls_weighting_scheme     calc
_refine_ls_weighting_details
         'calc w=1/[\s^2^(Fo^2^)+(0.0536P)^2^+0.5600P] where P=(Fo^2^+2Fc^2^)/3'
_atom_sites_solution_hydrogens     geom
_atom_sites_solution_primary     direct
_atom_sites_solution_secondary     difmap
_refine_ls_shift/su_max     0.001
_refine_ls_shift/su_mean     0.000
_refine_diff_density_max     0.696
_refine_diff_density_min     -0.353
_refine_ls_extinction_method     none
_refine_ls_extinction_coef     ?
loop_
    _atom_type_symbol
    _atom_type_description
    _atom_type_scat_dispersion_real
    _atom_type_scat_dispersion_imag
    _atom_type_scat_source
    'C' 'C' 0.0033 0.0016
                         'International Tables Vol C Tables 4.2.6.8 and 6.1.1.4'
    'H' 'H' 0.0000 0.0000
                         'International Tables Vol C Tables 4.2.6.8 and 6.1.1.4'
    'N' 'N' 0.0061 0.0033
                         'International Tables Vol C Tables 4.2.6.8 and 6.1.1.4'
    'O' 'O' 0.0106 0.0060
                         'International Tables Vol C Tables 4.2.6.8 and 6.1.1.4'
    'S' 'S' 0.1246 0.1234
                         'International Tables Vol C Tables 4.2.6.8 and 6.1.1.4'
_computing_data_collection     'CrystalClear (Rigaku, 2008)'
_computing_cell_refinement     'CrystalClear (Rigaku, 2008)'
_computing_data_reduction     'CrystalClear (Rigaku, 2008)'
_computing_structure_solution     'SHELXS97 (Sheldrick, 2008)'
_computing_structure_refinement     'SHELXL97 (Sheldrick, 2008)'
_computing_molecular_graphics     'ATOMS (Dowty, 1998)'
_computing_publication_material     'SHELXL97 (Sheldrick, 2008)'
loop_
    _atom_site_type_symbol
    _atom_site_label
    _atom_site_fract_x
    _atom_site_fract_y
    _atom_site_fract_z
    _atom_site_U_iso_or_equiv
    _atom_site_adp_type
    _atom_site_calc_flag
    _atom_site_refinement_flags
    _atom_site_occupancy
    _atom_site_disorder_assembly
    _atom_site_disorder_group
    S S1 0.36608(5) 0.78675(4) 0.16984(2) 0.01575(11) Uani d . 1 . .
    O O1 0.51685(14) 0.75321(13) 0.20319(8) 0.0232(3) Uani d . 1 . .
    O O2 0.36736(15) 0.92045(12) 0.12167(8) 0.0231(3) Uani d . 1 . .
    O O3 0.33464(15) 0.67560(12) 0.11702(8) 0.0235(3) Uani d . 1 . .
    N N1 1.13709(16) 0.36393(14) 0.06835(9) 0.0163(3) Uani d . 1 . .
    N N2 -0.18615(17) 0.31865(14) 0.36790(9) 0.0199(3) Uani d . 1 . .
    C C1 1.0477(2) 0.25780(17) 0.06110(11) 0.0194(3) Uani d . 1 . .
    H H1 1.1037 0.1764 0.0292 0.023 Uiso calc R 1 . .
    C C2 0.8769(2) 0.26638(18) 0.09932(11) 0.0215(3) Uani d . 1 . .
    H H2 0.8158 0.1908 0.0940 0.026 Uiso calc R 1 . .
    C C3 0.7916(2) 0.38704(18) 0.14644(11) 0.0204(3) Uani d . 1 . .
    C C4 0.8883(2) 0.49457(18) 0.15010(11) 0.0221(3) Uani d . 1 . .
    H H4 0.8351 0.5788 0.1794 0.027 Uiso calc R 1 . .
    C C5 1.0588(2) 0.48092(17) 0.11214(11) 0.0197(3) Uani d . 1 . .
    H H5 1.1228 0.5549 0.1167 0.024 Uiso calc R 1 . .
    C C6 1.3204(2) 0.35286(19) 0.02549(11) 0.0226(4) Uani d . 1 . .
    H H6A 1.3378 0.3588 -0.0404 0.027 Uiso calc R 1 . .
    H H6B 1.3750 0.2634 0.0421 0.027 Uiso calc R 1 . .
    H H6C 1.3701 0.4290 0.0463 0.027 Uiso calc R 1 . .
    C C7 0.6116(2) 0.40354(18) 0.19219(11) 0.0222(3) Uani d . 1 . .
    H H7 0.5612 0.4933 0.2138 0.027 Uiso calc R 1 . .
    C C8 0.5143(2) 0.29984(17) 0.20536(11) 0.0209(3) Uani d . 1 . .
    H H8 0.5658 0.2119 0.1810 0.025 Uiso calc R 1 . .
    C C9 0.3364(2) 0.30837(18) 0.25350(11) 0.0204(3) Uani d . 1 . .
    C C10 0.2517(2) 0.19128(18) 0.25496(11) 0.0213(3) Uani d . 1 . .
    H H10 0.3134 0.1078 0.2282 0.026 Uiso calc R 1 . .
    C C11 0.0816(2) 0.19291(17) 0.29396(10) 0.0189(3) Uani d . 1 . .
    H H11 0.0281 0.1110 0.2939 0.023 Uiso calc R 1 . .
    C C12 -0.01440(19) 0.31519(16) 0.33420(10) 0.0163(3) Uani d . 1 . .
    C C13 0.0716(2) 0.43197(16) 0.33729(11) 0.0202(3) Uani d . 1 . .
    H H13 0.0117 0.5140 0.3670 0.024 Uiso calc R 1 . .
    C C14 0.2427(2) 0.42795(17) 0.29738(11) 0.0213(3) Uani d . 1 . .
    H H14 0.2983 0.5081 0.2997 0.026 Uiso calc R 1 . .
    C C15 -0.2692(2) 0.19605(18) 0.36304(11) 0.0221(3) Uani d . 1 . .
    H H15A -0.2441 0.1659 0.3000 0.027 Uiso calc R 1 . .
    H H15B -0.3918 0.2181 0.3858 0.027 Uiso calc R 1 . .
    H H15C -0.2279 0.1212 0.4000 0.027 Uiso calc R 1 . .
    C C16 -0.2850(2) 0.44394(19) 0.40913(13) 0.0295(4) Uani d . 1 . .
    H H16A -0.2528 0.4623 0.4650 0.035 Uiso calc R 1 . .
    H H16B -0.4056 0.4316 0.4231 0.035 Uiso calc R 1 . .
    H H16C -0.2634 0.5227 0.3671 0.035 Uiso calc R 1 . .
    C C17 0.02360(19) 0.82889(15) 0.24753(10) 0.0154(3) Uani d . 1 . .
    C C18 -0.1177(2) 0.83123(16) 0.32025(11) 0.0174(3) Uani d . 1 . .
    H H18 -0.2270 0.8412 0.3084 0.021 Uiso calc R 1 . .
    C C19 -0.1047(2) 0.81959(16) 0.40931(11) 0.0183(3) Uani d . 1 . .
    C C20 0.0562(2) 0.80729(17) 0.42491(11) 0.0199(3) Uani d . 1 . .
    H H20 0.0670 0.8027 0.4856 0.024 Uiso calc R 1 . .
    C C21 0.2030(2) 0.80140(16) 0.35469(10) 0.0178(3) Uani d . 1 . .
    C C22 0.18631(19) 0.80801(15) 0.26519(10) 0.0143(3) Uani d . 1 . .
    C C23 -0.0066(2) 0.85704(17) 0.15439(11) 0.0211(3) Uani d . 1 . .
    H H23A -0.1263 0.8522 0.1567 0.025 Uiso calc R 1 . .
    H H23B 0.0635 0.7872 0.1122 0.025 Uiso calc R 1 . .
    H H23C 0.0233 0.9500 0.1338 0.025 Uiso calc R 1 . .
    C C24 -0.2586(2) 0.8222(2) 0.48747(11) 0.0261(4) Uani d . 1 . .
    H H24A -0.3611 0.8382 0.4646 0.031 Uiso calc R 1 . .
    H H24B -0.2578 0.8972 0.5287 0.031 Uiso calc R 1 . .
    H H24C -0.2570 0.7327 0.5199 0.031 Uiso calc R 1 . .
    C C25 0.3698(2) 0.7919(2) 0.38181(12) 0.0287(4) Uani d . 1 . .
    H H25A 0.3481 0.8006 0.4476 0.034 Uiso calc R 1 . .
    H H25B 0.4343 0.8671 0.3521 0.034 Uiso calc R 1 . .
    H H25C 0.4350 0.7017 0.3632 0.034 Uiso calc R 1 . .
    O O4 0.69606(17) 1.00845(14) 0.04707(10) 0.0259(3) Uani d . 1 . .
    H H4A 0.611(3) 0.977(3) 0.0748(18) 0.053(8) Uiso d . 1 . .
    H H4B 0.675(3) 1.039(3) -0.0023(18) 0.050(7) Uiso d . 1 . .
loop_
    _atom_site_aniso_label
    _atom_site_aniso_U_11
    _atom_site_aniso_U_22
    _atom_site_aniso_U_33
    _atom_site_aniso_U_12
    _atom_site_aniso_U_13
    _atom_site_aniso_U_23
    S1 0.01557(19) 0.01519(19) 0.01466(18) -0.00387(14) 0.00108(14) -0.00183(13)
    O1 0.0144(5) 0.0307(7) 0.0228(6) -0.0005(5) -0.0015(5) -0.0032(5)
    O2 0.0271(6) 0.0198(6) 0.0196(6) -0.0058(5) 0.0006(5) 0.0033(4)
    O3 0.0215(6) 0.0238(6) 0.0230(6) -0.0079(5) 0.0028(5) -0.0095(5)
    N1 0.0142(6) 0.0215(7) 0.0136(6) -0.0040(5) -0.0028(5) 0.0006(5)
    N2 0.0143(6) 0.0190(7) 0.0240(7) -0.0016(5) 0.0001(5) -0.0006(5)
    C1 0.0218(8) 0.0198(8) 0.0186(8) -0.0046(6) -0.0077(6) 0.0004(6)
    C2 0.0218(8) 0.0247(8) 0.0217(8) -0.0100(7) -0.0098(7) 0.0048(6)
    C3 0.0183(8) 0.0276(9) 0.0160(7) -0.0042(7) -0.0058(6) 0.0073(6)
    C4 0.0212(8) 0.0242(8) 0.0198(8) -0.0014(7) -0.0031(6) 0.0000(6)
    C5 0.0205(8) 0.0207(8) 0.0179(8) -0.0056(6) -0.0033(6) -0.0005(6)
    C6 0.0136(7) 0.0326(9) 0.0202(8) -0.0046(7) -0.0002(6) -0.0015(7)
    C7 0.0229(8) 0.0219(8) 0.0219(8) -0.0007(7) -0.0064(7) 0.0010(6)
    C8 0.0200(8) 0.0229(8) 0.0202(8) -0.0011(6) -0.0061(6) 0.0006(6)
    C9 0.0163(8) 0.0277(9) 0.0164(7) 0.0005(6) -0.0041(6) 0.0034(6)
    C10 0.0198(8) 0.0236(8) 0.0190(8) 0.0026(6) -0.0042(6) -0.0025(6)
    C11 0.0203(8) 0.0175(8) 0.0186(8) -0.0010(6) -0.0045(6) -0.0016(6)
    C12 0.0159(7) 0.0176(7) 0.0146(7) -0.0010(6) -0.0029(6) 0.0021(6)
    C13 0.0190(8) 0.0157(7) 0.0248(8) 0.0005(6) -0.0046(6) 0.0002(6)
    C14 0.0213(8) 0.0187(8) 0.0255(8) -0.0057(6) -0.0078(7) 0.0048(6)
    C15 0.0199(8) 0.0244(8) 0.0222(8) -0.0057(7) -0.0046(6) 0.0039(6)
    C16 0.0182(8) 0.0279(9) 0.0363(10) 0.0028(7) 0.0034(7) -0.0055(8)
    C17 0.0176(7) 0.0116(7) 0.0167(7) -0.0005(6) -0.0043(6) 0.0004(5)
    C18 0.0151(7) 0.0165(7) 0.0204(8) -0.0010(6) -0.0042(6) -0.0005(6)
    C19 0.0170(8) 0.0173(8) 0.0181(7) -0.0018(6) 0.0001(6) 0.0007(6)
    C20 0.0197(8) 0.0262(8) 0.0132(7) -0.0023(7) -0.0027(6) 0.0006(6)
    C21 0.0159(7) 0.0196(8) 0.0179(7) -0.0021(6) -0.0040(6) -0.0004(6)
    C22 0.0146(7) 0.0115(7) 0.0151(7) -0.0020(5) 0.0005(6) -0.0014(5)
    C23 0.0228(8) 0.0232(8) 0.0180(8) -0.0004(7) -0.0074(6) 0.0015(6)
    C24 0.0193(8) 0.0344(10) 0.0201(8) -0.0005(7) 0.0025(7) 0.0008(7)
    C25 0.0191(8) 0.0506(12) 0.0169(8) -0.0021(8) -0.0058(7) -0.0031(8)
    O4 0.0243(7) 0.0278(7) 0.0286(7) -0.0110(5) -0.0098(6) 0.0085(5)
_geom_special_details
;
All e.s.d.'s (except the e.s.d. in the dihedral angle between two l.s. planes)
are estimated using the full covariance matrix. The cell e.s.d.'s are taken
into account individually in the estimation of e.s.d.'s in distances, angles
and torsion angles; correlations between e.s.d.'s in cell parameters are only
used when they are defined by crystal symmetry. An approximate (isotropic)
treatment of cell e.s.d.'s is used for estimating e.s.d.'s involving l.s.
planes.
;
loop_
    _geom_bond_atom_site_label_1
    _geom_bond_atom_site_label_2
    _geom_bond_site_symmetry_2
    _geom_bond_distance
    _geom_bond_publ_flag
    S1 O1 . 1.4468(12) ?
    S1 O3 . 1.4503(11) ?
    S1 O2 . 1.4619(12) ?
    S1 C22 . 1.7969(15) ?
    N1 C5 . 1.347(2) ?
    N1 C1 . 1.352(2) ?
    N1 C6 . 1.478(2) ?
    N2 C12 . 1.372(2) ?
    N2 C15 . 1.448(2) ?
    N2 C16 . 1.448(2) ?
    C1 C2 . 1.372(2) ?
    C1 H1 . 0.9500 ?
    C2 C3 . 1.411(2) ?
    C2 H2 . 0.9500 ?
    C3 C4 . 1.390(2) ?
    C3 C7 . 1.463(2) ?
    C4 C5 . 1.369(2) ?
    C4 H4 . 0.9500 ?
    C5 H5 . 0.9500 ?
    C6 H6A . 0.9800 ?
    C6 H6B . 0.9800 ?
    C6 H6C . 0.9800 ?
    C7 C8 . 1.333(2) ?
    C7 H7 . 0.9500 ?
    C8 C9 . 1.457(2) ?
    C8 H8 . 0.9500 ?
    C9 C10 . 1.393(2) ?
    C9 C14 . 1.405(2) ?
    C10 C11 . 1.374(2) ?
    C10 H10 . 0.9500 ?
    C11 C12 . 1.412(2) ?
    C11 H11 . 0.9500 ?
    C12 C13 . 1.408(2) ?
    C13 C14 . 1.382(2) ?
    C13 H13 . 0.9500 ?
    C14 H14 . 0.9500 ?
    C15 H15A . 0.9800 ?
    C15 H15B . 0.9800 ?
    C15 H15C . 0.9800 ?
    C16 H16A . 0.9800 ?
    C16 H16B . 0.9800 ?
    C16 H16C . 0.9800 ?
    C17 C18 . 1.392(2) ?
    C17 C22 . 1.415(2) ?
    C17 C23 . 1.510(2) ?
    C18 C19 . 1.387(2) ?
    C18 H18 . 0.9500 ?
    C19 C20 . 1.388(2) ?
    C19 C24 . 1.507(2) ?
    C20 C21 . 1.398(2) ?
    C20 H20 . 0.9500 ?
    C21 C22 . 1.403(2) ?
    C21 C25 . 1.515(2) ?
    C23 H23A . 0.9800 ?
    C23 H23B . 0.9800 ?
    C23 H23C . 0.9800 ?
    C24 H24A . 0.9800 ?
    C24 H24B . 0.9800 ?
    C24 H24C . 0.9800 ?
    C25 H25A . 0.9800 ?
    C25 H25B . 0.9800 ?
    C25 H25C . 0.9800 ?
    O4 H4A . 0.81(3) ?
    O4 H4B . 0.85(3) ?
loop_
    _geom_angle_atom_site_label_1
    _geom_angle_atom_site_label_2
    _geom_angle_atom_site_label_3
    _geom_angle_site_symmetry_1
    _geom_angle_site_symmetry_3
    _geom_angle
    _geom_angle_publ_flag
    O1 S1 O3 . . 112.80(7) ?
    O1 S1 O2 . . 111.61(7) ?
    O3 S1 O2 . . 112.36(7) ?
    O1 S1 C22 . . 108.39(7) ?
    O3 S1 C22 . . 105.54(7) ?
    O2 S1 C22 . . 105.59(7) ?
    C5 N1 C1 . . 120.26(14) ?
    C5 N1 C6 . . 120.03(13) ?
    C1 N1 C6 . . 119.69(13) ?
    C12 N2 C15 . . 119.93(13) ?
    C12 N2 C16 . . 120.42(14) ?
    C15 N2 C16 . . 119.65(14) ?
    N1 C1 C2 . . 120.76(15) ?
    N1 C1 H1 . . 119.6 ?
    C2 C1 H1 . . 119.6 ?
    C1 C2 C3 . . 120.28(15) ?
    C1 C2 H2 . . 119.9 ?
    C3 C2 H2 . . 119.9 ?
    C4 C3 C2 . . 116.78(15) ?
    C4 C3 C7 . . 119.04(15) ?
    C2 C3 C7 . . 124.16(15) ?
    C5 C4 C3 . . 121.03(16) ?
    C5 C4 H4 . . 119.5 ?
    C3 C4 H4 . . 119.5 ?
    N1 C5 C4 . . 120.85(15) ?
    N1 C5 H5 . . 119.6 ?
    C4 C5 H5 . . 119.6 ?
    N1 C6 H6A . . 109.5 ?
    N1 C6 H6B . . 109.5 ?
    H6A C6 H6B . . 109.5 ?
    N1 C6 H6C . . 109.5 ?
    H6A C6 H6C . . 109.5 ?
    H6B C6 H6C . . 109.5 ?
    C8 C7 C3 . . 123.74(16) ?
    C8 C7 H7 . . 118.1 ?
    C3 C7 H7 . . 118.1 ?
    C7 C8 C9 . . 126.30(16) ?
    C7 C8 H8 . . 116.9 ?
    C9 C8 H8 . . 116.8 ?
    C10 C9 C14 . . 117.34(15) ?
    C10 C9 C8 . . 118.18(15) ?
    C14 C9 C8 . . 124.46(16) ?
    C11 C10 C9 . . 121.99(15) ?
    C11 C10 H10 . . 119.0 ?
    C9 C10 H10 . . 119.0 ?
    C10 C11 C12 . . 120.65(15) ?
    C10 C11 H11 . . 119.7 ?
    C12 C11 H11 . . 119.7 ?
    N2 C12 C13 . . 121.89(14) ?
    N2 C12 C11 . . 120.30(14) ?
    C13 C12 C11 . . 117.81(14) ?
    C14 C13 C12 . . 120.40(15) ?
    C14 C13 H13 . . 119.8 ?
    C12 C13 H13 . . 119.8 ?
    C13 C14 C9 . . 121.66(15) ?
    C13 C14 H14 . . 119.2 ?
    C9 C14 H14 . . 119.2 ?
    N2 C15 H15A . . 109.5 ?
    N2 C15 H15B . . 109.5 ?
    H15A C15 H15B . . 109.5 ?
    N2 C15 H15C . . 109.5 ?
    H15A C15 H15C . . 109.5 ?
    H15B C15 H15C . . 109.5 ?
    N2 C16 H16A . . 109.5 ?
    N2 C16 H16B . . 109.5 ?
    H16A C16 H16B . . 109.5 ?
    N2 C16 H16C . . 109.5 ?
    H16A C16 H16C . . 109.5 ?
    H16B C16 H16C . . 109.5 ?
    C18 C17 C22 . . 118.60(14) ?
    C18 C17 C23 . . 117.57(14) ?
    C22 C17 C23 . . 123.74(14) ?
    C19 C18 C17 . . 122.41(15) ?
    C19 C18 H18 . . 118.8 ?
    C17 C18 H18 . . 118.8 ?
    C18 C19 C20 . . 117.74(14) ?
    C18 C19 C24 . . 121.92(15) ?
    C20 C19 C24 . . 120.33(15) ?
    C19 C20 C21 . . 122.50(15) ?
    C19 C20 H20 . . 118.7 ?
    C21 C20 H20 . . 118.7 ?
    C20 C21 C22 . . 118.52(14) ?
    C20 C21 C25 . . 116.73(14) ?
    C22 C21 C25 . . 124.74(14) ?
    C21 C22 C17 . . 120.04(14) ?
    C21 C22 S1 . . 122.28(12) ?
    C17 C22 S1 . . 117.66(11) ?
    C17 C23 H23A . . 109.5 ?
    C17 C23 H23B . . 109.5 ?
    H23A C23 H23B . . 109.5 ?
    C17 C23 H23C . . 109.5 ?
    H23A C23 H23C . . 109.5 ?
    H23B C23 H23C . . 109.5 ?
    C19 C24 H24A . . 109.5 ?
    C19 C24 H24B . . 109.5 ?
    H24A C24 H24B . . 109.5 ?
    C19 C24 H24C . . 109.5 ?
    H24A C24 H24C . . 109.5 ?
    H24B C24 H24C . . 109.5 ?
    C21 C25 H25A . . 109.5 ?
    C21 C25 H25B . . 109.5 ?
    H25A C25 H25B . . 109.5 ?
    C21 C25 H25C . . 109.5 ?
    H25A C25 H25C . . 109.5 ?
    H25B C25 H25C . . 109.5 ?
    H4A O4 H4B . . 105(2) ?
loop_
    _geom_torsion_atom_site_label_1
    _geom_torsion_atom_site_label_2
    _geom_torsion_atom_site_label_3
    _geom_torsion_atom_site_label_4
    _geom_torsion_site_symmetry_1
    _geom_torsion_site_symmetry_2
    _geom_torsion_site_symmetry_3
    _geom_torsion_site_symmetry_4
    _geom_torsion
    _geom_torsion_publ_flag
    C5 N1 C1 C2 . . . . -1.1(2) ?
    C6 N1 C1 C2 . . . . -179.16(14) ?
    N1 C1 C2 C3 . . . . 0.4(2) ?
    C1 C2 C3 C4 . . . . 1.1(2) ?
    C1 C2 C3 C7 . . . . -177.60(15) ?
    C2 C3 C4 C5 . . . . -2.1(2) ?
    C7 C3 C4 C5 . . . . 176.71(15) ?
    C1 N1 C5 C4 . . . . 0.1(2) ?
    C6 N1 C5 C4 . . . . 178.19(15) ?
    C3 C4 C5 N1 . . . . 1.5(3) ?
    C4 C3 C7 C8 . . . . -168.78(16) ?
    C2 C3 C7 C8 . . . . 9.9(3) ?
    C3 C7 C8 C9 . . . . 177.35(15) ?
    C7 C8 C9 C10 . . . . 175.50(16) ?
    C7 C8 C9 C14 . . . . -3.2(3) ?
    C14 C9 C10 C11 . . . . 2.8(2) ?
    C8 C9 C10 C11 . . . . -175.95(15) ?
    C9 C10 C11 C12 . . . . 0.2(2) ?
    C15 N2 C12 C13 . . . . 179.87(15) ?
    C16 N2 C12 C13 . . . . -0.7(2) ?
    C15 N2 C12 C11 . . . . 0.6(2) ?
    C16 N2 C12 C11 . . . . -179.95(15) ?
    C10 C11 C12 N2 . . . . 175.85(14) ?
    C10 C11 C12 C13 . . . . -3.4(2) ?
    N2 C12 C13 C14 . . . . -175.66(15) ?
    C11 C12 C13 C14 . . . . 3.6(2) ?
    C12 C13 C14 C9 . . . . -0.6(2) ?
    C10 C9 C14 C13 . . . . -2.6(2) ?
    C8 C9 C14 C13 . . . . 176.07(15) ?
    C22 C17 C18 C19 . . . . 2.7(2) ?
    C23 C17 C18 C19 . . . . -173.92(14) ?
    C17 C18 C19 C20 . . . . 1.0(2) ?
    C17 C18 C19 C24 . . . . -179.96(15) ?
    C18 C19 C20 C21 . . . . -2.3(2) ?
    C24 C19 C20 C21 . . . . 178.59(15) ?
    C19 C20 C21 C22 . . . . -0.1(2) ?
    C19 C20 C21 C25 . . . . 178.41(16) ?
    C20 C21 C22 C17 . . . . 3.9(2) ?
    C25 C21 C22 C17 . . . . -174.51(15) ?
    C20 C21 C22 S1 . . . . -174.67(12) ?
    C25 C21 C22 S1 . . . . 7.0(2) ?
    C18 C17 C22 C21 . . . . -5.1(2) ?
    C23 C17 C22 C21 . . . . 171.28(14) ?
    C18 C17 C22 S1 . . . . 173.46(11) ?
    C23 C17 C22 S1 . . . . -10.1(2) ?
    O1 S1 C22 C21 . . . . 4.19(15) ?
    O3 S1 C22 C21 . . . . 125.28(13) ?
    O2 S1 C22 C21 . . . . -115.53(13) ?
    O1 S1 C22 C17 . . . . -174.38(11) ?
    O3 S1 C22 C17 . . . . -53.28(13) ?
    O2 S1 C22 C17 . . . . 65.90(13) ?
data_global
_journal_date_recd_electronic     2011-01-25
_journal_date_accepted     2011-03-01
_journal_name_full     'Acta Crystallographica, Section E'
_journal_year     2011
_journal_volume     67
_journal_issue      4
_journal_page_first     o823
_journal_page_last     o823
_journal_paper_category     QO
_journal_coeditor_code     IM2263
_publ_contact_author_name     'Jian-Xiu Zhang'
_publ_contact_author_address
;
Key Laboratory of Functional Crystal and Laser Technology
Technical Institute of Physics and Chemistry
Chinese Academy of Sciences
Beijing 100190
China
;
_publ_contact_author_email     'zjx@mail.ipc.ac.cn'
_publ_contact_author_fax     ?
_publ_contact_author_phone     '010-82543720'
_publ_section_title
;
4-{2-[4-(Dimethylamino)phenyl]ethenyl}-1-methylpyridinium
2,4,6-trimethylbenzenesulfonate monohydrate
;
loop_
    _publ_author_name
    _publ_author_footnote
    _publ_author_address
    'Li, Yin'
;
Current address; Graduate University of the Chinese Academy of Sciences,
Beijing 100039,
People's Republic of China.
;
;
Key Laboratory of Functional Crystal and Laser Technology
Technical Institute of Physics and Chemistry
Chinese Academy of Sciences
Beijing 100190
People's Republic of China
;
    'Zhang, Jian-Xiu' .
;
Key Laboratory of Functional Crystal and Laser Technology
Technical Institute of Physics and Chemistry
Chinese Academy of Sciences
Beijing 100190
People's Republic of China
;
    'Fu, Pei-Zhen' .
;
Key Laboratory of Functional Crystal and Laser Technology
Technical Institute of Physics and Chemistry
Chinese Academy of Sciences
Beijing 100190
People's Republic of China
;
    'Wu, Yi-Cheng' .
;
Key Laboratory of Functional Crystal and Laser Technology
Technical Institute of Physics and Chemistry
Chinese Academy of Sciences
Beijing 100190
People's Republic of China
;
