# Supplementary material for: 4-{2-[4-(Dimethyl­amino)­phen­yl]ethen­yl}-1-methyl­pyridinium 2,4,6-trimethyl­benzene­sulfonate monohydrate
Source: Acta Crystallogr Sect E Struct Rep Online. 2011 Mar 9;67(Pt 4):o823. doi: 10.1107/S1600536811007690 (PMC3099972; doi:10.1107/S1600536811007690)
Supplement: Supplementary file 2 [file e-67-0o823-Isup2.hkl]

# 
# h,k,l, Fc-squared, Fo-squared, sigma(Fo-squared) and status flag 
# 
data_I
_shelx_title ' BO873 in P-1' 
_shelx_refln_list_code          4 
_shelx_F_calc_maximum      129.06 
_exptl_crystal_F_000       488.00 
_reflns_d_resolution_high  0.7700 
 
loop_ 
 _symmetry_equiv_pos_as_xyz 
 'x, y, z' 
 '-x, -y, -z' 
 
_cell_length_a     8.1993 
_cell_length_b     9.6694 
_cell_length_c    15.2469 
_cell_angle_alpha  87.806 
_cell_angle_beta   75.805 
_cell_angle_gamma  83.239 
 
_shelx_F_squared_multiplier     1.000 
 
loop_ 
 _refln_index_h 
 _refln_index_k 
 _refln_index_l 
 _refln_F_squared_calc 
 _refln_F_squared_meas 
 _refln_F_squared_sigma 
 _refln_observed_status 
   2   0   0      645.39      651.72      9.84 o 
   3   0   0     2518.17     2609.45     26.12 o 
   4   0   0      254.03      258.37      5.56 o 
   5   0   0       67.00       80.44      4.20 o 
   6   0   0      153.80      174.99      7.80 o 
   7   0   0      545.39      549.01     12.37 o 
   8   0   0      292.29      301.71     11.17 o 
   9   0   0        4.07        8.37      3.37 o 
  10   0   0        0.39        1.91      3.01 o 
 -10   1   0      108.60      112.05      8.82 o 
  -9   1   0       16.64       17.42      4.01 o 
  -8   1   0       17.51       15.02      6.94 o 
  -7   1   0       43.52       37.52      5.14 o 
  -6   1   0     1047.05     1055.45     19.38 o 
  -5   1   0      862.49      846.71     20.90 o 
  -4   1   0      368.16      408.48      8.51 o 
  -3   1   0      165.51      180.77      3.75 o 
  -2   1   0     2110.39     2072.99      8.76 o 
  -1   1   0     2750.31     2825.87     19.96 o 
   1   1   0      861.19      917.69      7.90 o 
   2   1   0     1975.75     2025.67     14.23 o 
   3   1   0      647.92      587.35      7.70 o 
   4   1   0      309.48      348.44      6.29 o 
   5   1   0      318.84      328.67     12.10 o 
   6   1   0     1586.66     1653.04     40.44 o 
   7   1   0       78.10       74.53      5.09 o 
   8   1   0       57.15       46.35      4.83 o 
   9   1   0       12.15       15.16      3.81 o 
  10   1   0       99.33      105.28     11.97 o 
  -9   2   0       27.25       28.69      7.42 o 
  -8   2   0      188.67      190.32      9.20 o 
  -7   2   0      126.82      126.01      7.40 o 
  -6   2   0      915.48      948.61     24.15 o 
  -5   2   0        6.08        5.54      3.70 o 
  -4   2   0       18.71       21.41      3.44 o 
  -3   2   0       24.37       26.26      2.47 o 
  -2   2   0       28.54       26.66      1.81 o 
  -1   2   0       41.31       50.87      1.54 o 
   0   2   0    12858.35    12972.22     93.33 o 
   1   2   0      154.54      134.63      1.87 o 
   2   2   0     1429.54     1438.31      7.66 o 
   3   2   0      282.63      284.38      3.68 o 
   4   2   0      219.45      229.25      4.72 o 
   5   2   0      399.61      375.71     12.47 o 
   6   2   0        8.66       11.90      3.43 o 
   7   2   0      643.58      639.26     13.42 o 
   8   2   0      192.12      204.48      9.35 o 
  10   2   0        0.90        1.94      2.07 o 
  -9   3   0      121.56      137.29      8.35 o 
  -8   3   0      252.25      256.42     10.09 o 
  -7   3   0       44.61       43.31      6.02 o 
  -6   3   0     1278.90     1356.36     22.75 o 
  -5   3   0      228.56      226.19      8.13 o 
  -4   3   0        0.06        1.68      3.02 o 
  -3   3   0       33.59       39.25      2.30 o 
  -2   3   0        6.69       10.23      1.20 o 
  -1   3   0      900.66     1074.11      8.29 o 
   0   3   0     3937.88     3994.50     21.67 o 
   1   3   0     4679.34     5075.68     39.67 o 
   2   3   0      746.97      822.77      8.14 o 
   3   3   0       53.93       40.75      1.41 o 
   4   3   0       10.37       18.03      1.48 o 
   5   3   0       28.34       30.80      2.08 o 
   6   3   0      538.62      528.98     11.04 o 
   7   3   0      126.35      118.19      5.78 o 
   8   3   0      179.71      170.51      7.83 o 
   9   3   0        0.63        2.63      2.25 o 
  10   3   0       24.15       32.32      7.66 o 
  -9   4   0       45.73       45.22      5.70 o 
  -8   4   0       51.34       57.70      9.81 o 
  -7   4   0       10.51        7.25      4.17 o 
  -6   4   0      177.64      164.10      8.07 o 
  -5   4   0      701.43      673.85      9.67 o 
  -4   4   0       23.87       19.92      1.99 o 
  -3   4   0        0.24        0.61      1.00 o 
  -2   4   0      248.07      280.56      5.48 o 
  -1   4   0      189.28      204.15      3.34 o 
   0   4   0      450.30      435.81      4.27 o 
   1   4   0      232.93      158.40      2.89 o 
   2   4   0     2117.55     2292.37     20.20 o 
   3   4   0       50.40       59.85      1.79 o 
   4   4   0       19.37       13.57      1.26 o 
   5   4   0       11.86        8.81      1.35 o 
   6   4   0      345.16      330.72      6.41 o 
   7   4   0      313.54      299.99     13.79 o 
   8   4   0       35.29       37.90      4.10 o 
   9   4   0      128.05      123.64     11.00 o 
  10   4   0        6.47        2.62      5.41 o 
  -8   5   0       39.11       37.68      6.18 o 
  -7   5   0       30.81       24.65      5.46 o 
  -6   5   0        4.05        7.69      5.10 o 
  -5   5   0      707.10      658.00     26.32 o 
  -4   5   0      164.53      134.68      3.76 o 
  -3   5   0        0.31        0.58      1.11 o 
  -2   5   0      211.42      229.62      5.04 o 
  -1   5   0      290.09      238.83      4.89 o 
   0   5   0     2228.84     2256.94     18.84 o 
   1   5   0      426.11      416.88      5.74 o 
   2   5   0     1407.10     1483.68     35.81 o 
   3   5   0      136.26       90.91      2.39 o 
   4   5   0        0.03        2.61      1.06 o 
   5   5   0      347.97      349.61      5.45 o 
   6   5   0      981.39      979.72     36.42 o 
   7   5   0      703.19      687.49     20.22 o 
   9   5   0       13.02       17.09      8.80 o 
  -8   6   0        0.06        0.79      4.19 o 
  -7   6   0       47.41       49.32      7.78 o 
  -6   6   0      450.92      476.15     14.87 o 
  -5   6   0        0.08        0.80      4.29 o 
  -4   6   0        0.59        3.10      2.10 o 
  -3   6   0        0.78        1.75      1.60 o 
  -2   6   0      116.05      123.42      5.74 o 
  -1   6   0       98.60      130.58      3.32 o 
   0   6   0      923.54      924.92     17.81 o 
   1   6   0     2015.20     2038.82     29.28 o 
   2   6   0     1054.26     1151.91     21.11 o 
   3   6   0      200.74      167.87      2.68 o 
   4   6   0       59.40       62.90      1.94 o 
   5   6   0      230.19      192.91      7.28 o 
   6   6   0     1682.40     1597.15     35.45 o 
   7   6   0      139.40      141.79     11.51 o 
   9   6   0      193.11      176.64     22.63 o 
  -7   7   0       37.84       46.96      8.99 o 
  -6   7   0       42.86       41.98      9.38 o 
  -5   7   0       97.16       89.65      9.79 o 
  -4   7   0      598.20      566.74     16.60 o 
  -3   7   0        0.02        0.75      1.79 o 
  -2   7   0      102.70      105.12      5.58 o 
  -1   7   0       41.23       35.56      3.35 o 
   0   7   0      328.15      344.38     18.68 o 
   1   7   0      187.39      197.35      4.66 o 
   2   7   0       14.50       17.12      2.75 o 
   3   7   0      165.70      135.80      3.07 o 
   4   7   0      630.35      617.50     25.36 o 
   5   7   0       29.84       46.49      7.61 o 
   6   7   0        8.53       11.72      5.80 o 
   8   7   0        1.65        4.15      5.03 o 
   9   7   0       25.85       25.13      7.15 o 
  -7   8   0        4.61        5.28      5.71 o 
  -6   8   0      149.87      173.27      9.82 o 
  -5   8   0      183.17      182.63     11.38 o 
  -4   8   0        1.00        1.89      5.04 o 
  -3   8   0       15.71       13.43      4.77 o 
  -2   8   0        0.42        2.95      3.25 o 
  -1   8   0      143.92      132.91      6.56 o 
   0   8   0      951.40      932.10     24.34 o 
   1   8   0      353.19      351.85     12.75 o 
   2   8   0      638.34      648.86     11.30 o 
   3   8   0      205.62      192.42      4.83 o 
   4   8   0       11.06       15.57      7.66 o 
   5   8   0       22.52       28.81      6.64 o 
   6   8   0      101.40      122.88     10.41 o 
   8   8   0       19.43       21.78      7.74 o 
  -6   9   0      360.28      369.76     14.34 o 
  -5   9   0        7.44        7.08      5.22 o 
  -4   9   0       54.48       60.38      7.26 o 
  -3   9   0      498.74      531.96     24.85 o 
  -2   9   0      299.91      301.67     28.43 o 
  -1   9   0       23.09       24.49      8.63 o 
   0   9   0       32.07       31.21      3.98 o 
   1   9   0      984.40     1015.25     17.08 o 
   2   9   0        4.70        9.26      5.29 o 
   3   9   0       53.50       61.50      7.53 o 
   4   9   0        0.18       10.49      4.82 o 
   5   9   0       90.96       94.58      9.48 o 
   6   9   0       53.70       47.54      8.16 o 
  -5  10   0      163.07      154.64     12.80 o 
  -4  10   0      116.95      113.04     10.66 o 
  -3  10   0        2.90        3.92      3.81 o 
  -2  10   0       12.09        6.11      4.64 o 
  -1  10   0      231.70      246.93      9.51 o 
   0  10   0      436.92      445.76     12.29 o 
   1  10   0       18.07       17.98      6.94 o 
   2  10   0      203.62      202.28     13.32 o 
   3  10   0      117.08      120.72     10.53 o 
   4  10   0        0.65        1.61      4.91 o 
   5  10   0        1.66        6.09      6.64 o 
   6  10   0        1.69        4.91      4.99 o 
  -3  11   0       76.97       78.10      6.73 o 
  -2  11   0       10.56       14.46      5.05 o 
  -1  11   0       13.72       15.93      4.69 o 
   0  11   0       19.51       11.15      3.07 o 
   1  11   0      562.31      574.39     22.50 o 
   2  11   0       63.67       75.34      9.69 o 
   3  11   0       23.84       25.25      8.04 o 
   4  11   0        0.18        3.60      5.08 o 
   5  11   0      141.62      117.47     10.87 o 
  -1  12   0      191.76      207.50     11.78 o 
   0  12   0        4.12        4.10      5.50 o 
   1  12   0        0.70        0.00      5.08 o 
   2  12   0       34.81       28.00      7.95 o 
   3  12   0       29.33       29.48      7.83 o 
  -3 -12   1       13.05       11.21      5.88 o 
  -2 -12   1       26.71       28.55      7.91 o 
  -1 -12   1      129.19      114.63     11.84 o 
   0 -12   1        3.99        9.43      7.66 o 
   1 -12   1       44.84       54.49     11.17 o 
  -5 -11   1        7.18        5.25      7.87 o 
  -4 -11   1        1.88       13.45      7.36 o 
  -3 -11   1       30.62       40.06      7.99 o 
   0 -11   1        1.86        7.40      6.22 o 
   1 -11   1        4.15        1.93      3.35 o 
   2 -11   1        9.16        6.14      3.96 o 
   3 -11   1       26.62       30.66      5.56 o 
  -6 -10   1       70.13       47.16      7.57 o 
  -5 -10   1       26.04       28.68      7.19 o 
  -4 -10   1      121.41       76.77      7.95 o 
  -3 -10   1       17.17       21.36      7.61 o 
  -2 -10   1      148.21      148.90     17.77 o 
  -1 -10   1       61.19       69.46      9.35 o 
   0 -10   1        2.80        5.24      3.26 o 
   1 -10   1       61.02       58.41      6.01 o 
   2 -10   1       50.24       55.36     13.39 o 
   3 -10   1       16.77       21.71      5.30 o 
   4 -10   1       19.76       18.28      4.43 o 
   5 -10   1       19.84       26.91      6.42 o 
  -7  -9   1      205.86      179.52     13.24 o 
  -6  -9   1       71.33       65.56      7.95 o 
  -5  -9   1       50.88       66.71     10.32 o 
  -4  -9   1      741.90      700.82     21.83 o 
  -3  -9   1      118.38      129.44      9.52 o 
  -2  -9   1      124.41      143.06     10.83 o 
  -1  -9   1        0.55        0.59      2.76 o 
   0  -9   1        2.93        5.40      2.51 o 
   1  -9   1      195.18      178.70      7.81 o 
   2  -9   1       39.81       40.84      5.17 o 
   3  -9   1       45.03       48.77      6.23 o 
   4  -9   1      217.14      218.80     14.83 o 
   5  -9   1       87.45       91.99      9.58 o 
   6  -9   1        2.35        3.02      6.03 o 
  -7  -8   1      121.23      132.40     10.87 o 
  -6  -8   1      362.76      364.88     15.82 o 
  -5  -8   1       46.11       39.47      7.49 o 
  -4  -8   1      114.98       97.16      9.52 o 
  -3  -8   1        5.92        8.57      2.61 o 
  -2  -8   1       36.06       37.39      4.72 o 
  -1  -8   1      167.56      182.29      6.95 o 
   0  -8   1     1937.94     2066.33     25.26 o 
   1  -8   1       45.45       48.39      5.39 o 
   2  -8   1      483.90      513.27     13.28 o 
   3  -8   1      114.76      114.38     14.57 o 
   4  -8   1       26.99       24.10      8.55 o 
   5  -8   1       17.13       13.47      5.37 o 
   6  -8   1      177.22      184.82      9.68 o 
   7  -8   1      111.64      111.79     11.69 o 
  -8  -7   1       24.48       22.55      5.41 o 
  -7  -7   1       10.27        3.68      5.08 o 
  -6  -7   1      446.69      453.45     17.00 o 
  -5  -7   1       21.01       32.66      6.85 o 
  -4  -7   1      940.73      854.91     21.38 o 
  -3  -7   1      154.34      140.46     10.36 o 
  -2  -7   1      296.07      283.40      8.05 o 
  -1  -7   1      608.96      655.80     18.21 o 
   0  -7   1      127.41      134.60      9.52 o 
   1  -7   1      195.84      180.14      5.02 o 
   2  -7   1       23.53       27.59      9.18 o 
   3  -7   1        5.51        7.98      5.69 o 
   4  -7   1      258.92      250.68      9.78 o 
   5  -7   1      330.54      339.72     11.54 o 
   6  -7   1      260.08      246.90     10.26 o 
   7  -7   1       17.10       15.90      7.91 o 
  -8  -6   1      135.18      159.00     11.76 o 
  -7  -6   1      850.49      874.80     28.76 o 
  -6  -6   1       17.00       22.25      6.18 o 
  -5  -6   1      191.73      179.77      4.72 o 
  -4  -6   1      184.30      180.17      6.58 o 
  -3  -6   1        0.74        1.23      1.06 o 
  -2  -6   1      610.10      621.27     21.42 o 
  -1  -6   1        0.56        1.73      1.25 o 
   0  -6   1     1304.64     1287.28     16.32 o 
   1  -6   1        7.93        2.23      1.27 o 
   2  -6   1       21.38       25.17      7.27 o 
   3  -6   1       11.20       21.31      6.98 o 
   4  -6   1      155.51      154.61      8.23 o 
   5  -6   1      263.71      264.59     10.14 o 
   6  -6   1      191.66      157.46      8.06 o 
   7  -6   1      119.20      118.67     10.67 o 
   8  -6   1       75.83       84.16     10.49 o 
  -8  -5   1       70.22       73.52      9.01 o 
  -7  -5   1      134.81      133.44     13.79 o 
  -6  -5   1      259.95      267.69     21.49 o 
  -5  -5   1       30.44       33.62      1.97 o 
  -4  -5   1       30.06       32.78      1.77 o 
  -3  -5   1      328.92      324.94      5.13 o 
  -2  -5   1      185.71      238.57      5.68 o 
  -1  -5   1     1088.70     1316.10     15.12 o 
   0  -5   1       77.04       94.70      2.72 o 
   1  -5   1       26.47       26.60      2.52 o 
   2  -5   1      455.73      433.37      7.02 o 
   3  -5   1       10.06        9.58      2.89 o 
   4  -5   1      131.10      118.87     10.66 o 
   5  -5   1      216.73      217.13      8.66 o 
   6  -5   1       95.32       97.86      7.73 o 
   7  -5   1      105.05      112.50      7.75 o 
   8  -5   1        0.01        2.78      3.86 o 
   9  -5   1        8.17       12.27      6.47 o 
  -8  -4   1       48.08       42.02      4.51 o 
  -7  -4   1       17.95       15.20      2.62 o 
  -6  -4   1     1782.90     1746.41     40.52 o 
  -5  -4   1        2.56        3.93      1.70 o 
  -4  -4   1        0.67        1.78      1.11 o 
  -3  -4   1       46.96       43.57      1.86 o 
  -2  -4   1       15.38        9.73      1.27 o 
  -1  -4   1      586.11      660.82      7.63 o 
   0  -4   1     1351.17     1374.59      9.01 o 
   1  -4   1       33.19       46.03      1.84 o 
   2  -4   1     2062.48     2310.63     26.67 o 
   3  -4   1        2.93        1.13      0.86 o 
   4  -4   1      226.45      223.48      4.96 o 
   5  -4   1       55.65       60.51      2.47 o 
   6  -4   1        2.23        2.80      1.55 o 
   7  -4   1      100.62       99.70      9.79 o 
   8  -4   1        3.74       10.79      9.86 o 
   9  -4   1       12.18        8.73      6.39 o 
 -10  -3   1       78.14       90.31     10.07 o 
  -9  -3   1       46.17       56.47      5.67 o 
  -8  -3   1        1.41        2.05      1.83 o 
  -7  -3   1      200.09      203.33      6.53 o 
  -6  -3   1      304.88      321.44      8.62 o 
  -5  -3   1      262.67      273.45      6.33 o 
  -4  -3   1        0.29        2.92      1.37 o 
  -3  -3   1      113.45       95.87      2.67 o 
  -2  -3   1     2222.51     2505.57     23.99 o 
  -1  -3   1     1728.43     1814.82     12.99 o 
   0  -3   1     9793.60    10300.52     32.13 o 
   1  -3   1      144.59      133.98      2.47 o 
   2  -3   1     1108.25     1062.89      9.23 o 
   3  -3   1      102.33       60.21      2.09 o 
   4  -3   1      121.25      111.56     10.13 o 
   5  -3   1      240.05      259.99      8.25 o 
   6  -3   1      111.58      107.52     10.41 o 
   7  -3   1       54.70       68.61     10.66 o 
   8  -3   1        5.90        5.12      4.96 o 
   9  -3   1        0.01        7.51      6.92 o 
 -10  -2   1        3.93        3.26      2.96 o 
  -9  -2   1        2.29        5.54      2.96 o 
  -8  -2   1       58.44       71.17      5.01 o 
  -7  -2   1       87.20       91.48      5.73 o 
  -6  -2   1     1885.62     1897.10     29.01 o 
  -5  -2   1      116.21      108.75      4.22 o 
  -4  -2   1       29.41       30.11      1.95 o 
  -3  -2   1        3.86        1.79      1.34 o 
  -2  -2   1        2.08       -0.05      1.19 o 
  -1  -2   1      217.09      223.80      3.15 o 
   0  -2   1     6064.89     6347.93     25.17 o 
   1  -2   1       24.89       22.59      1.24 o 
   2  -2   1     2790.79     2893.34      7.59 o 
   3  -2   1       21.40       35.75      2.97 o 
   4  -2   1      319.12      298.04      7.85 o 
   5  -2   1      642.78      613.31     12.39 o 
   6  -2   1       52.41       37.96      2.86 o 
   7  -2   1      114.56      124.74      7.20 o 
   8  -2   1      296.38      298.45     11.70 o 
   9  -2   1       17.64       17.28      4.41 o 
  10  -2   1        7.59        9.61      4.37 o 
 -10  -1   1        8.23        4.06      6.98 o 
  -9  -1   1        2.68        1.48      2.98 o 
  -8  -1   1      327.55      304.28      9.17 o 
  -7  -1   1        0.51       -0.57      2.67 o 
  -6  -1   1       11.45        9.55      3.51 o 
  -5  -1   1      631.91      598.17     14.21 o 
  -4  -1   1      466.26      431.48      6.53 o 
  -3  -1   1      300.52      340.86      4.16 o 
  -1  -1   1      258.13      260.65      3.75 o 
   1  -1   1      266.85      251.52      5.14 o 
   2  -1   1        2.52        4.26      1.45 o 
   3  -1   1        0.90        1.07      1.61 o 
   4  -1   1     1969.10     1832.33     32.87 o 
   5  -1   1       98.94      113.60      5.77 o 
   6  -1   1      381.44      396.03     20.09 o 
   7  -1   1     1025.35      993.95     24.98 o 
   8  -1   1        0.13        3.16      3.29 o 
   9  -1   1       91.63      111.82     13.01 o 
  10  -1   1       46.90       49.98      5.53 o 
 -10   0   1       63.96       65.28      7.80 o 
  -9   0   1      128.28      131.05      9.67 o 
  -8   0   1       16.74       17.71      4.29 o 
  -7   0   1        3.91        6.25      4.50 o 
  -6   0   1     3470.72     3531.96     36.74 o 
  -5   0   1      353.38      351.13      8.58 o 
  -4   0   1        1.98        1.73      2.12 o 
  -3   0   1     1491.09     1366.15     15.18 o 
  -1   0   1      246.14      235.93      4.59 o 
   2   0   1     2825.72     2762.26      9.72 o 
   3   0   1       78.07       94.24      2.13 o 
   4   0   1     4531.71     4951.88     52.67 o 
   5   0   1       21.48       12.69      1.80 o 
   6   0   1      182.94      156.67      6.43 o 
   7   0   1       54.44       57.37      5.50 o 
   8   0   1      103.78      100.63      6.49 o 
   9   0   1        3.49        7.41      3.74 o 
  10   0   1        9.36       13.35      3.93 o 
  -9   1   1       37.15       37.02      5.79 o 
  -8   1   1      320.09      297.87     10.61 o 
  -7   1   1       31.72       30.40      5.06 o 
  -6   1   1     1060.60     1012.19     16.65 o 
  -5   1   1      382.65      346.46      8.85 o 
  -4   1   1      759.12      720.57     12.45 o 
  -3   1   1     1302.77     1209.41     24.70 o 
  -2   1   1      239.05      236.11      3.76 o 
  -1   1   1      802.89      870.47     12.22 o 
   1   1   1     2700.54     2650.83     14.34 o 
   2   1   1      242.85      234.51      3.29 o 
   3   1   1      929.85      875.75      8.22 o 
   4   1   1       45.03       80.35      2.80 o 
   5   1   1       97.90      101.51      4.97 o 
   6   1   1       44.86       48.90      4.02 o 
   7   1   1      533.58      488.43     14.17 o 
   8   1   1       15.43       13.51      3.37 o 
   9   1   1        0.11        3.46      2.90 o 
  10   1   1       43.19       37.83      4.21 o 
  -9   2   1        7.68       10.21      5.00 o 
  -8   2   1       10.52       14.86      4.70 o 
  -7   2   1        0.86        5.09      3.82 o 
  -6   2   1       35.68       27.57      5.78 o 
  -5   2   1     2097.26     2122.69     23.76 o 
  -4   2   1      539.59      562.35     10.37 o 
  -3   2   1        4.01        7.22      2.29 o 
  -2   2   1      765.15      691.31      7.77 o 
  -1   2   1      589.97      509.50      5.33 o 
   0   2   1    16656.46    17623.59     21.52 o 
   1   2   1     8730.30     9175.19     44.92 o 
   2   2   1     1143.28     1042.72     13.43 o 
   3   2   1      223.39      184.57      2.55 o 
   4   2   1       70.70       73.02      3.19 o 
   5   2   1      108.29      102.80      3.22 o 
   6   2   1      218.90      209.64      7.99 o 
   7   2   1      114.85      125.00      6.85 o 
   8   2   1       11.18       15.65      3.00 o 
  10   2   1       57.86       82.02      9.90 o 
  -9   3   1       46.88       55.53      6.52 o 
  -8   3   1       34.07       40.52      6.49 o 
  -7   3   1       22.40       23.56      5.45 o 
  -6   3   1     1618.04     1684.91     26.25 o 
  -5   3   1     1829.02     1828.99     29.11 o 
  -4   3   1      160.91      163.16      6.34 o 
  -3   3   1       54.33       66.15      4.53 o 
  -2   3   1      730.61      887.00      8.06 o 
  -1   3   1      111.58      119.01      2.28 o 
   0   3   1      660.69      694.34      3.80 o 
   1   3   1      736.78      787.24     10.58 o 
   2   3   1      698.54      719.38      8.90 o 
   3   3   1      476.15      482.45      4.27 o 
   4   3   1       39.36       56.39      1.90 o 
   5   3   1       55.03       56.09      2.22 o 
   6   3   1     1730.86     1627.85     58.14 o 
   7   3   1      954.55      989.17     19.12 o 
   8   3   1       27.55       28.79      3.83 o 
   9   3   1       28.06       24.92      3.13 o 
  10   3   1      173.46      180.28     13.16 o 
  -9   4   1       45.71       61.79      6.95 o 
  -8   4   1       48.11       46.22      6.32 o 
  -7   4   1       64.57       65.52     12.80 o 
  -6   4   1      109.89      111.56      7.24 o 
  -5   4   1      725.95      699.82     15.65 o 
  -4   4   1        8.32        3.96      2.45 o 
  -3   4   1      152.18      121.50      3.88 o 
  -2   4   1       16.75       46.63      2.63 o 
  -1   4   1        0.97        2.14      1.11 o 
   0   4   1      193.57      215.37      2.94 o 
   1   4   1      120.54      111.01      2.14 o 
   2   4   1      438.89      525.08      7.83 o 
   3   4   1        4.36       11.13      0.78 o 
   4   4   1      373.86      406.99      4.43 o 
   5   4   1      389.18      438.32      6.73 o 
   6   4   1     3091.66     3066.14     42.74 o 
   7   4   1      115.89      116.03      9.18 o 
   8   4   1        4.38        3.31      1.59 o 
   9   4   1       77.56       94.37     11.72 o 
  10   4   1        9.00       16.45      6.47 o 
  -8   5   1        0.28       -0.55      3.81 o 
  -7   5   1       19.01       23.82      6.03 o 
  -6   5   1      806.22      847.17     18.15 o 
  -5   5   1      619.54      602.94      9.50 o 
  -4   5   1       32.34       32.85      3.94 o 
  -3   5   1       17.63       21.74      2.49 o 
  -2   5   1       15.56       25.26      2.58 o 
  -1   5   1      937.00     1011.44     11.14 o 
   0   5   1      407.85      435.16      5.01 o 
   1   5   1     1970.41     2249.12     23.26 o 
   2   5   1      662.74      728.09      8.90 o 
   3   5   1      121.67      124.34      2.73 o 
   4   5   1        6.84        5.51      0.85 o 
   5   5   1        0.37        0.78      0.59 o 
   6   5   1       25.17       22.33      2.11 o 
   7   5   1        4.48        5.41      4.70 o 
   8   5   1       34.15       38.87      7.61 o 
   9   5   1       90.89       81.43     16.45 o 
  -8   6   1        8.50       11.36      5.75 o 
  -7   6   1        0.82       -0.76      3.75 o 
  -6   6   1       90.11       98.50      7.62 o 
  -5   6   1        4.50        4.53      4.29 o 
  -4   6   1      128.72      142.01      4.24 o 
  -3   6   1      135.89      138.57      4.49 o 
  -2   6   1        0.65        1.51      2.17 o 
  -1   6   1      278.98      279.60      4.37 o 
   0   6   1      337.19      337.45     12.22 o 
   1   6   1       56.15       56.32      2.25 o 
   2   6   1       28.14       24.67      1.48 o 
   3   6   1      337.80      350.12      4.28 o 
   4   6   1       41.49       59.52      6.39 o 
   5   6   1       20.22       12.18      5.75 o 
   7   6   1      468.19      530.01     18.70 o 
   8   6   1       20.54       16.41      5.12 o 
   9   6   1        2.17        6.34      4.70 o 
  -7   7   1       62.25       64.33      6.71 o 
  -6   7   1       18.79       18.12      4.91 o 
  -5   7   1      502.81      489.88     13.12 o 
  -4   7   1       34.33       21.66      2.43 o 
  -3   7   1      215.08      177.43      5.73 o 
  -2   7   1      179.95      159.14      7.18 o 
  -1   7   1       14.17       22.72      5.59 o 
   0   7   1       93.45       81.76      4.25 o 
   1   7   1     1010.14     1087.81     11.53 o 
   2   7   1      307.36      271.66      5.49 o 
   3   7   1      174.74      163.44      2.99 o 
   4   7   1       75.35       88.91      8.80 o 
   5   7   1       90.00       98.68      8.67 o 
   7   7   1       15.93        7.32      5.03 o 
   8   7   1      125.07      110.06     11.12 o 
   9   7   1      191.48      198.09     13.66 o 
  -7   8   1      196.99      230.12     11.28 o 
  -6   8   1      100.13       82.84     10.00 o 
  -5   8   1      253.49      260.40     10.87 o 
  -4   8   1      166.98      183.29      8.98 o 
  -3   8   1       68.30       62.13      6.47 o 
  -2   8   1        4.85        4.30      2.34 o 
  -1   8   1      219.52      228.06      6.56 o 
   0   8   1      275.47      258.02      7.01 o 
   1   8   1     3940.30     4252.16     34.58 o 
   2   8   1      125.90      126.83      4.58 o 
   3   8   1      138.14      141.62      5.46 o 
   4   8   1      519.84      528.41     18.40 o 
   5   8   1      131.14      110.57      9.01 o 
   7   8   1      438.27      457.38     17.55 o 
   8   8   1      284.65      403.07     18.44 o 
  -6   9   1        5.82        6.61      4.61 o 
  -5   9   1      382.14      363.52     14.14 o 
  -4   9   1      292.40      262.50     10.18 o 
  -3   9   1      444.11      437.86     13.89 o 
  -2   9   1       51.67       53.55      4.00 o 
  -1   9   1       68.30       63.10      4.12 o 
   0   9   1        5.85       11.73      2.76 o 
   1   9   1      865.50      890.72     20.62 o 
   2   9   1      121.95      117.25      4.75 o 
   3   9   1      164.32      187.13     11.59 o 
   4   9   1       29.33       32.91      6.22 o 
   5   9   1       19.50       18.40      6.26 o 
   7   9   1      225.78      201.39     13.71 o 
   8   9   1      341.04      395.50     20.39 o 
  -5  10   1       33.06       36.12      7.67 o 
  -4  10   1      157.96      147.73     19.48 o 
  -3  10   1       10.36       14.44      5.34 o 
  -2  10   1       19.20       18.69      7.35 o 
  -1  10   1       79.58       91.74      6.11 o 
   0  10   1       24.22       12.12      3.38 o 
   1  10   1      596.88      577.80     14.04 o 
   2  10   1       27.99       27.58      7.40 o 
   3  10   1       42.57       36.50      7.44 o 
   4  10   1       30.43       33.63      7.53 o 
   5  10   1        8.87       14.55      6.13 o 
   7  10   1        4.92        6.26      5.03 o 
  -3  11   1        1.71       -0.02      3.38 o 
  -2  11   1       45.02       52.71      7.38 o 
  -1  11   1        1.25        1.50      3.74 o 
   0  11   1       31.43       38.65      4.11 o 
   1  11   1        0.69        6.01      8.08 o 
   2  11   1      472.48      512.46     20.47 o 
   3  11   1        1.85        7.32      5.50 o 
   4  11   1        2.15        3.34      5.20 o 
   5  11   1        0.91       -1.35      4.82 o 
   6  11   1        1.55       12.48      6.60 o 
  -1  12   1        6.89        7.35      3.09 o 
   0  12   1        0.03        7.23      7.19 o 
   1  12   1       39.53       37.48      9.05 o 
   2  12   1       43.07       46.95      8.76 o 
   3  12   1       29.91       48.73      8.59 o 
   4  12   1        1.73        6.77      7.44 o 
  -3 -12   2       48.95       36.89      6.81 o 
  -2 -12   2        3.25       11.29      5.75 o 
  -1 -12   2        6.35        5.92      5.16 o 
   0 -12   2       96.31       86.54     11.04 o 
   1 -12   2        3.52        5.94      3.10 o 
  -5 -11   2       10.80       14.68      6.18 o 
  -4 -11   2      103.03       79.10      9.77 o 
  -3 -11   2        3.97        3.13      4.95 o 
  -2 -11   2       18.05       24.11      7.49 o 
  -1 -11   2       53.21       55.76      4.39 o 
   0 -11   2      233.92      261.24     16.54 o 
   1 -11   2       12.72       12.54      4.30 o 
   2 -11   2       16.11       28.26      5.64 o 
   3 -11   2        2.61        8.48      3.72 o 
  -6 -10   2        9.89       18.78      7.66 o 
  -5 -10   2        0.03        3.60      4.74 o 
  -4 -10   2      229.51      196.61     13.16 o 
  -3 -10   2       32.85       36.38      8.21 o 
  -2 -10   2        0.82        2.48      3.04 o 
  -1 -10   2       43.77       39.55      7.95 o 
   0 -10   2     1473.05     1537.77     35.32 o 
   1 -10   2       89.44       66.24      6.32 o 
   2 -10   2       37.82       33.27      5.34 o 
   3 -10   2        0.03        4.41      4.01 o 
   4 -10   2       48.32       60.36      9.90 o 
   5 -10   2       16.29       20.98      5.62 o 
  -7  -9   2       44.10       30.79      7.49 o 
  -6  -9   2       93.33       90.44     10.15 o 
  -5  -9   2      337.60      374.35     16.24 o 
  -4  -9   2      267.64      215.98     13.32 o 
  -3  -9   2       89.34       87.86      8.93 o 
  -2  -9   2      409.37      429.41      9.05 o 
  -1  -9   2      183.11      183.78      6.82 o 
   0  -9   2      235.57      245.44      7.88 o 
   1  -9   2        8.25       11.97      5.10 o 
   2  -9   2       83.97       96.79      6.85 o 
   3  -9   2       74.43       62.09      6.82 o 
   4  -9   2       53.75       52.30      6.73 o 
   5  -9   2       53.61       38.93      6.36 o 
   6  -9   2       24.35       16.07      6.17 o 
  -8  -8   2       29.85       34.14      7.44 o 
  -7  -8   2       36.62       52.20      9.56 o 
  -6  -8   2      176.27      177.15     12.27 o 
  -5  -8   2        4.13        3.98      4.74 o 
  -4  -8   2      214.19      215.98     11.46 o 
  -3  -8   2      250.76      241.90      6.35 o 
  -2  -8   2       31.83       40.80      4.28 o 
  -1  -8   2      171.20      147.59     11.46 o 
   0  -8   2     1433.83     1499.50     22.21 o 
   1  -8   2        0.19        2.92      3.75 o 
   2  -8   2      218.88      206.90      8.89 o 
   3  -8   2       61.39       61.41      6.60 o 
   4  -8   2      196.62      210.76      9.76 o 
   5  -8   2        6.62        7.27      4.43 o 
   6  -8   2        0.62        4.58      4.07 o 
   7  -8   2       92.15       86.15     10.06 o 
  -8  -7   2        3.80        2.24      4.78 o 
  -7  -7   2       48.29       50.25      8.80 o 
  -6  -7   2      124.06      113.28      9.26 o 
  -5  -7   2        6.09        4.53      4.65 o 
  -4  -7   2       54.74       52.84      3.56 o 
  -3  -7   2      112.93      103.86      7.97 o 
  -2  -7   2      234.10      221.53      5.04 o 
  -1  -7   2      392.70      404.70     10.03 o 
   0  -7   2       29.02       28.85      4.82 o 
   1  -7   2        3.78        3.88      1.35 o 
   2  -7   2      121.40      124.80      6.98 o 
   3  -7   2        5.48        4.47      4.62 o 
   4  -7   2       51.40       45.31      5.82 o 
   5  -7   2      101.82       97.68      9.32 o 
   6  -7   2        0.46        2.63      3.55 o 
   7  -7   2       19.10       14.93      7.66 o 
   8  -7   2        3.68        3.66      3.08 o 
  -9  -6   2        0.03        0.89      3.51 o 
  -8  -6   2      111.70      117.21     10.49 o 
  -7  -6   2       20.79       30.84      7.40 o 
  -6  -6   2       79.84       71.02      8.16 o 
  -5  -6   2      176.30      148.10      6.41 o 
  -4  -6   2       80.92      104.28      3.06 o 
  -3  -6   2       65.17       77.36      5.09 o 
  -2  -6   2       43.77       44.09      3.12 o 
  -1  -6   2       66.65       70.23      3.06 o 
   0  -6   2      153.42      156.04      9.52 o 
   1  -6   2       53.80       59.42      2.80 o 
   2  -6   2     1313.46     1467.06     16.93 o 
   3  -6   2       62.68      103.17     11.35 o 
   4  -6   2       84.24       91.42     10.32 o 
   5  -6   2      261.49      241.83     11.60 o 
   6  -6   2       77.38       88.56     10.31 o 
   7  -6   2        7.54        9.85      4.55 o 
   8  -6   2       33.23       36.68      8.46 o 
  -9  -5   2      321.00      329.30     16.29 o 
  -8  -5   2       99.89       94.92      9.98 o 
  -7  -5   2        2.85        3.35      2.64 o 
  -6  -5   2      211.40      219.60      6.24 o 
  -5  -5   2      213.87      195.68      4.68 o 
  -4  -5   2      215.95      196.26      4.00 o 
  -3  -5   2      106.28      115.35      4.04 o 
  -2  -5   2      172.66      182.61      4.05 o 
  -1  -5   2       66.44       63.17      2.79 o 
   0  -5   2      389.62      409.43      5.68 o 
   1  -5   2      100.62      122.51      9.37 o 
   2  -5   2      101.75       96.77      5.09 o 
   3  -5   2      130.32      155.05     10.81 o 
   4  -5   2      153.18      174.91     10.51 o 
   5  -5   2        8.36        7.01      5.34 o 
   6  -5   2     1296.34     1267.64     23.39 o 
   7  -5   2      500.34      505.97     14.78 o 
   8  -5   2       83.54       85.71     10.66 o 
   9  -5   2       26.76       39.38      8.55 o 
  -9  -4   2       26.12       34.26     22.42 o 
  -8  -4   2       24.74       21.53      3.67 o 
  -7  -4   2      193.29      186.99      9.26 o 
  -6  -4   2      273.71      289.47      8.14 o 
  -5  -4   2      175.66      150.79      6.77 o 
  -4  -4   2      154.65      141.65      5.60 o 
  -3  -4   2      187.81      160.56      5.65 o 
  -2  -4   2      898.51      898.03     12.51 o 
  -1  -4   2       15.35        7.91      1.22 o 
   0  -4   2      365.59      371.97      4.07 o 
   1  -4   2      146.84      120.91      3.07 o 
   2  -4   2      705.35      733.13      9.86 o 
   3  -4   2      304.64      376.94      8.81 o 
   4  -4   2      256.65      275.44     10.10 o 
   5  -4   2        0.08        0.25      4.08 o 
   6  -4   2     1749.31     1709.31     35.24 o 
   7  -4   2       24.61       14.14      5.12 o 
   8  -4   2        2.19        4.40      6.73 o 
   9  -4   2       67.89       57.95      8.79 o 
  -9  -3   2        0.01        0.71      2.54 o 
  -8  -3   2       20.79       21.55      3.54 o 
  -7  -3   2      132.66      132.86      9.12 o 
  -6  -3   2      718.57      677.08     12.65 o 
  -5  -3   2        1.63        2.28      2.19 o 
  -4  -3   2      175.34      178.38      5.83 o 
  -3  -3   2        2.57        1.39      1.21 o 
  -2  -3   2        4.61        4.35      1.14 o 
  -1  -3   2        1.81        8.89      1.33 o 
   0  -3   2      862.48      838.98      5.50 o 
   1  -3   2      312.96      315.89      4.93 o 
   2  -3   2     1033.16      981.77     13.41 o 
   3  -3   2       34.87       28.50      3.94 o 
   4  -3   2       35.16       24.49      0.75 o 
   5  -3   2       27.39       24.62      3.58 o 
   6  -3   2       23.54       23.27      2.16 o 
   7  -3   2      155.51      140.22     11.29 o 
   8  -3   2        5.05        4.19      4.34 o 
   9  -3   2       21.63       17.45      5.47 o 
  -9  -2   2       19.26       21.40      5.03 o 
  -8  -2   2       27.92       27.58      3.80 o 
  -7  -2   2        0.30        2.07      2.32 o 
  -6  -2   2       14.68       17.16      3.52 o 
  -5  -2   2        4.63        4.36      2.43 o 
  -4  -2   2        7.74       13.82      1.73 o 
  -3  -2   2       73.12       86.18      2.59 o 
  -2  -2   2       24.46       14.56      1.40 o 
  -1  -2   2     1381.01     1352.59      6.15 o 
   0  -2   2     1786.61     1881.96      8.30 o 
   1  -2   2      174.20      158.69      3.64 o 
   2  -2   2      529.39      481.94      8.41 o 
   3  -2   2      330.08      355.26      3.83 o 
   4  -2   2      475.62      461.32      8.28 o 
   5  -2   2      438.27      418.64     14.65 o 
   6  -2   2      511.67      467.66     21.97 o 
   7  -2   2      107.02      104.47      6.79 o 
   8  -2   2       72.71       64.09      5.46 o 
   9  -2   2       41.70       41.70      8.42 o 
  10  -2   2       22.18       30.65      7.72 o 
 -10  -1   2       20.75       22.93      6.98 o 
  -9  -1   2       13.66       13.19      4.12 o 
  -8  -1   2      442.31      374.28     12.25 o 
  -7  -1   2      232.31      209.21      7.49 o 
  -6  -1   2      613.45      583.02     11.45 o 
  -5  -1   2       55.75       60.81      5.31 o 
  -4  -1   2       45.15       50.16      4.05 o 
  -3  -1   2      627.05      578.65      6.80 o 
  -2  -1   2       68.56       58.12      1.91 o 
  -1  -1   2        0.95        2.59      1.56 o 
   0  -1   2        9.35        8.18      1.63 o 
   1  -1   2      925.50      870.87      4.91 o 
   2  -1   2      167.09      149.57      2.16 o 
   3  -1   2     2397.19     2576.98     15.93 o 
   4  -1   2       20.59       47.18      2.35 o 
   5  -1   2      309.75      341.18      7.08 o 
   6  -1   2      118.77      105.40      4.56 o 
   7  -1   2      473.35      441.52     11.39 o 
   8  -1   2       62.95       45.78      7.97 o 
   9  -1   2        4.49        3.29      3.27 o 
  10  -1   2       17.72       14.93      5.92 o 
  -9   0   2       97.91       97.01      6.79 o 
  -8   0   2       61.64       76.89      6.28 o 
  -7   0   2      211.44      162.50      7.59 o 
  -6   0   2        0.08        3.57      4.14 o 
  -5   0   2     1508.51     1524.69     31.39 o 
  -4   0   2      143.23      113.42      4.67 o 
  -3   0   2      390.16      362.94      5.58 o 
  -2   0   2     3217.05     3403.96     35.54 o 
  -1   0   2     1668.04     1679.29      8.57 o 
   1   0   2      509.24      488.07      4.96 o 
   2   0   2        7.65        9.99      1.12 o 
   3   0   2      209.51      241.64      3.27 o 
   4   0   2     1259.13     1406.30     15.91 o 
   5   0   2       20.43       18.44      2.75 o 
   6   0   2      198.87      180.60      6.40 o 
   7   0   2      323.66      328.39     10.28 o 
   8   0   2      382.76      378.48     17.58 o 
   9   0   2      161.80      133.54      6.89 o 
  10   0   2        0.29        1.28      2.56 o 
  -9   1   2       11.78       16.94      4.49 o 
  -8   1   2       13.87       18.24      5.20 o 
  -7   1   2      355.15      360.82     11.05 o 
  -6   1   2      604.07      620.47     13.23 o 
  -5   1   2       52.87       51.92      5.55 o 
  -4   1   2        9.56        5.32      2.75 o 
  -3   1   2     2897.59     2747.82     81.57 o 
  -2   1   2      511.57      455.82      5.90 o 
  -1   1   2      482.33      531.93      6.03 o 
   0   1   2      633.32      665.12      3.21 o 
   1   1   2     4638.00     5012.88     21.87 o 
   2   1   2        9.61       15.32      0.90 o 
   3   1   2     1075.70     1130.81      8.90 o 
   4   1   2      983.62     1112.41     13.00 o 
   5   1   2      299.08      329.49      9.05 o 
   6   1   2      130.88      122.54      4.97 o 
   7   1   2       23.49       21.74      3.57 o 
   8   1   2       62.68       66.46      4.96 o 
   9   1   2      177.10      171.46     10.70 o 
  10   1   2        0.29       -0.02      2.29 o 
  -9   2   2       29.73       35.73      5.09 o 
  -8   2   2      232.59      219.48      9.85 o 
  -7   2   2        3.75        1.24      4.59 o 
  -6   2   2      354.72      345.58     13.32 o 
  -5   2   2      404.42      394.68     10.78 o 
  -4   2   2      126.16      126.37      5.68 o 
  -3   2   2        6.36        6.78      2.60 o 
  -2   2   2      122.32       90.60      3.00 o 
  -1   2   2     4572.43     4513.25     28.63 o 
   0   2   2     2085.33     2167.26      7.54 o 
   1   2   2      543.00      608.77      3.40 o 
   2   2   2       35.01       49.61      1.14 o 
   3   2   2      662.38      669.05      6.91 o 
   4   2   2      359.23      396.22      7.29 o 
   5   2   2       89.53       83.91      3.91 o 
   6   2   2      217.69      206.97      5.73 o 
   7   2   2      117.79      115.75      5.13 o 
   8   2   2      231.40      224.66      8.69 o 
   9   2   2       12.42        9.22      5.46 o 
  10   2   2       37.65       44.88      7.66 o 
  -9   3   2        8.97       13.01      4.32 o 
  -8   3   2       25.70       24.92      5.39 o 
  -7   3   2      314.39      321.28     16.16 o 
  -6   3   2       21.09       17.72      4.65 o 
  -5   3   2       94.05       81.89      6.04 o 
  -4   3   2      182.82      219.80      7.61 o 
  -3   3   2      302.00      307.64      8.11 o 
  -2   3   2       58.92       56.19      2.62 o 
  -1   3   2      603.15      685.83      7.99 o 
   0   3   2     2756.57     2920.23     12.98 o 
   1   3   2     1749.33     1657.81     12.83 o 
   2   3   2      762.43      723.20      5.56 o 
   3   3   2        3.23        1.90      0.44 o 
   4   3   2       24.17       19.04      1.09 o 
   5   3   2       16.25       16.92      1.57 o 
   6   3   2        0.21        1.38      1.18 o 
   7   3   2       53.49       43.98      3.71 o 
   8   3   2        0.30        1.31      3.05 o 
   9   3   2      104.80       96.82      9.22 o 
  10   3   2       50.38       65.23      8.80 o 
  -9   4   2       23.81       21.48      5.26 o 
  -8   4   2       61.91       79.46      7.99 o 
  -7   4   2        0.07        5.01      4.58 o 
  -6   4   2      110.59      129.04      7.49 o 
  -5   4   2     1619.66     1523.88     31.13 o 
  -4   4   2        7.02        9.59      2.42 o 
  -3   4   2       29.62       30.76      2.87 o 
  -2   4   2       43.66       44.13      3.64 o 
  -1   4   2      225.07      213.22      3.72 o 
   0   4   2      227.30      277.95      3.47 o 
   1   4   2     2295.78     2500.92     43.51 o 
   2   4   2      180.27      136.15      2.09 o 
   3   4   2      244.89      221.07     13.56 o 
   4   4   2      114.50      108.12      6.47 o 
   5   4   2       73.54       67.36      1.91 o 
   6   4   2      111.98       90.08      2.53 o 
   7   4   2        8.23        8.01      2.33 o 
   8   4   2      273.34      239.46     23.94 o 
   9   4   2       60.05       55.79     12.65 o 
  10   4   2      164.73      204.18     13.20 o 
  -8   5   2        0.01        2.40      3.84 o 
  -7   5   2      183.97      206.03      9.29 o 
  -6   5   2       61.05       64.87      6.23 o 
  -5   5   2     1026.51     1033.07     26.24 o 
  -4   5   2        0.29        2.64      2.43 o 
  -3   5   2       57.91       55.97      3.40 o 
  -2   5   2       25.35       46.21      2.88 o 
  -1   5   2     1761.40     1969.26     27.90 o 
   0   5   2       12.11        7.88      1.12 o 
   1   5   2       93.60      120.74      3.90 o 
   2   5   2        6.05        8.72      0.88 o 
   3   5   2      365.45      420.84      9.01 o 
   4   5   2       13.07       26.14      5.41 o 
   6   5   2      167.20      125.15      8.04 o 
   7   5   2      632.41      636.40     20.18 o 
   8   5   2        5.71        8.50      4.99 o 
   9   5   2      132.60      145.68     11.59 o 
  10   5   2       16.14       11.38      8.59 o 
  -8   6   2       14.37       17.77      4.65 o 
  -7   6   2       77.64       73.32      6.91 o 
  -6   6   2       15.07       19.60      4.99 o 
  -5   6   2      506.99      463.67     16.91 o 
  -4   6   2      176.63      163.02      5.94 o 
  -3   6   2       49.58       46.82      3.08 o 
  -2   6   2       25.59       32.04      3.10 o 
  -1   6   2       65.15       42.96      2.97 o 
   0   6   2       43.73       54.03      2.38 o 
   1   6   2     3881.47     4062.16     54.69 o 
   2   6   2       32.00       43.06      1.60 o 
   3   6   2       99.69       80.72      5.47 o 
   4   6   2       27.78       18.10      5.29 o 
   6   6   2       40.36       39.63      7.61 o 
   7   6   2       74.40       73.18      9.09 o 
   8   6   2      203.75      192.89     11.93 o 
   9   6   2      158.35      192.51     12.65 o 
  -7   7   2       67.78       83.31      8.50 o 
  -6   7   2       23.23       21.82      5.37 o 
  -5   7   2      346.83      344.34     13.03 o 
  -4   7   2      275.79      256.27      5.81 o 
  -3   7   2        4.98        4.47      1.87 o 
  -2   7   2        5.13        7.10      2.47 o 
  -1   7   2      478.58      482.89      9.01 o 
   0   7   2       79.97       78.15      6.64 o 
   1   7   2      205.58      166.49      3.52 o 
   2   7   2     1381.86     1467.60     21.30 o 
   3   7   2      604.07      605.81      6.82 o 
   4   7   2      168.50      141.79      9.39 o 
   6   7   2      104.38      116.83      9.05 o 
   7   7   2       66.12       59.64      8.21 o 
   8   7   2       10.99       10.45      6.43 o 
   9   7   2       24.82       34.90      7.87 o 
  -6   8   2       44.39       48.99      8.02 o 
  -5   8   2      336.89      368.05     12.39 o 
  -4   8   2       92.36       94.21      9.45 o 
  -3   8   2        1.49        2.19      1.63 o 
  -2   8   2      149.76      144.14      4.73 o 
  -1   8   2        0.03        0.78      1.51 o 
   0   8   2        2.55        2.16      2.68 o 
   1   8   2     1917.11     1970.16     26.19 o 
   2   8   2      171.16      171.90      4.64 o 
   3   8   2       26.66       21.11      2.28 o 
   5   8   2      483.89      438.90     16.71 o 
   6   8   2       64.93       68.40      8.93 o 
   7   8   2        2.94        3.43      4.78 o 
   8   8   2      281.41      314.88     16.58 o 
  -6   9   2       33.72       34.56      8.00 o 
  -5   9   2       31.82       31.37      8.69 o 
  -4   9   2      310.26      320.92     11.49 o 
  -3   9   2       83.28       85.67      8.39 o 
  -2   9   2        0.00        2.29      1.43 o 
  -1   9   2      126.38      107.56      6.79 o 
   0   9   2      251.52      227.62      7.95 o 
   1   9   2      163.66      171.28      5.23 o 
   2   9   2      136.80      127.84      5.41 o 
   3   9   2      158.12      168.78     11.76 o 
   5   9   2       42.66       33.21      7.28 o 
   6   9   2        2.71        3.55      4.78 o 
   7   9   2       94.83       81.47      9.48 o 
   8   9   2        7.32        3.93      6.64 o 
  -4  10   2        0.74        1.35      3.40 o 
  -3  10   2       15.65       16.27      6.12 o 
  -2  10   2       27.66       26.05      6.00 o 
  -1  10   2       31.53       29.97      3.68 o 
   0  10   2      138.16      104.97      6.46 o 
   1  10   2      364.65      339.07      9.95 o 
   2  10   2      296.99      291.66     15.52 o 
   3  10   2       51.80       61.88      9.01 o 
   5  10   2       26.24       31.77      7.57 o 
   6  10   2       20.83       30.96      7.83 o 
   7  10   2       48.59       65.78      8.50 o 
  -3  11   2      125.17      103.19     11.53 o 
  -2  11   2        0.47        1.50      2.92 o 
  -1  11   2       16.70       11.48      3.70 o 
   0  11   2       14.40       11.28      3.20 o 
   1  11   2       77.73       85.74      9.86 o 
   2  11   2        9.44       11.08      6.05 o 
   3  11   2       61.18       74.70      9.69 o 
   4  11   2       18.62       30.20      7.32 o 
   5  11   2        9.59       18.95      7.57 o 
   6  11   2       71.52       81.89      9.86 o 
  -1  12   2       84.77      112.35     14.25 o 
   0  12   2       15.30       10.96      8.16 o 
   2  12   2      129.94      101.98     10.32 o 
   4  12   2       38.58       26.56      6.09 o 
  -3 -12   3       10.73       23.86      7.83 o 
  -2 -12   3      233.38      269.83     17.47 o 
  -1 -12   3        1.07        5.88      5.33 o 
   0 -12   3       77.99       67.68      8.59 o 
   1 -12   3       61.88       76.14      6.13 o 
  -5 -11   3        3.35        2.33      4.70 o 
  -4 -11   3       86.41       89.76     10.15 o 
  -3 -11   3        3.27       16.67      6.94 o 
  -2 -11   3        0.90        2.11      4.82 o 
  -1 -11   3       42.67       44.93      4.75 o 
   0 -11   3       55.31       58.46      9.73 o 
   1 -11   3        1.20        3.94      4.32 o 
   2 -11   3      165.23      187.46      8.84 o 
   3 -11   3       19.75       26.40      5.56 o 
  -6 -10   3       33.22       38.41      7.44 o 
  -5 -10   3        0.17        0.80      4.65 o 
  -4 -10   3       53.30       60.36      9.56 o 
  -3 -10   3        5.92        5.54      5.12 o 
  -2 -10   3       27.00       33.08      6.96 o 
  -1 -10   3       80.71       89.08      5.78 o 
   0 -10   3      113.57      110.89      6.66 o 
   1 -10   3      122.93      131.81      7.45 o 
   2 -10   3       72.05       76.37      6.04 o 
   3 -10   3       54.53       48.65      6.00 o 
   4 -10   3      229.21      221.63     10.03 o 
   5 -10   3        2.18        7.17      5.95 o 
  -7  -9   3       43.88       76.52      9.64 o 
  -6  -9   3        3.69        0.93      4.86 o 
  -5  -9   3      246.06      221.40     13.28 o 
  -4  -9   3      181.80      170.64     11.08 o 
  -3  -9   3      242.44      210.81      6.81 o 
  -2  -9   3       17.93       17.16      3.73 o 
  -1  -9   3      109.11      112.69      5.69 o 
   0  -9   3      779.29      810.99     24.89 o 
   1  -9   3       74.38       75.08      5.95 o 
   2  -9   3       37.05       40.63      5.77 o 
   3  -9   3      244.64      246.23     10.11 o 
   4  -9   3        3.97       10.39      4.58 o 
   5  -9   3       45.88       43.51      6.73 o 
   6  -9   3       94.04      105.84      8.80 o 
  -8  -8   3        0.67        0.68      4.65 o 
  -7  -8   3        0.15        8.04      7.83 o 
  -6  -8   3      140.66      166.62     12.22 o 
  -5  -8   3       49.91       28.59      7.06 o 
  -4  -8   3        5.14        7.76      3.70 o 
  -3  -8   3      414.38      402.75      9.39 o 
  -2  -8   3      114.36      112.23      8.90 o 
  -1  -8   3        0.14        2.64      2.90 o 
   0  -8   3      155.80      170.62      7.52 o 
   1  -8   3      891.69      896.33     16.41 o 
   2  -8   3       39.46       40.00      6.15 o 
   3  -8   3      206.52      208.81      9.46 o 
   4  -8   3      208.81      195.61      9.52 o 
   5  -8   3       14.70       16.30      5.50 o 
   6  -8   3        1.29        0.76      3.94 o 
   7  -8   3        0.02        5.73      4.07 o 
  -8  -7   3       70.17       66.88      8.97 o 
  -7  -7   3       41.44       41.67      7.70 o 
  -6  -7   3      113.23      117.04     10.57 o 
  -5  -7   3      464.07      356.04     14.93 o 
  -4  -7   3      710.33      686.05     14.89 o 
  -3  -7   3        3.47        4.64      2.87 o 
  -2  -7   3        0.91        0.87      3.19 o 
  -1  -7   3       69.27       64.27      4.54 o 
   0  -7   3       32.48       41.27      5.37 o 
   1  -7   3        2.46        2.38      3.88 o 
   2  -7   3       91.84       96.62      5.62 o 
   3  -7   3      563.77      575.99     25.99 o 
   4  -7   3        1.95        6.07      4.62 o 
   5  -7   3       10.83        5.86      4.70 o 
   6  -7   3      131.49      121.98     11.28 o 
   7  -7   3        2.53        7.11      4.82 o 
   8  -7   3       10.78       13.09      5.68 o 
  -8  -6   3       14.29       13.62      6.34 o 
  -7  -6   3        3.25        4.86      4.65 o 
  -6  -6   3       11.81       15.48      3.12 o 
  -5  -6   3      213.19      175.15      5.45 o 
  -4  -6   3      108.19      112.99      4.71 o 
  -3  -6   3      618.67      581.43     10.52 o 
  -2  -6   3       19.16        7.67      1.64 o 
  -1  -6   3     1448.83     1433.21     19.87 o 
   0  -6   3      239.57      244.57      7.10 o 
   1  -6   3        2.54       12.51      2.22 o 
   2  -6   3      459.03      440.23     18.63 o 
   3  -6   3       94.52      100.42      7.24 o 
   4  -6   3        1.33        3.66      5.01 o 
   5  -6   3       22.32       22.85      6.30 o 
   6  -6   3     1380.13     1385.11     23.05 o 
   7  -6   3       10.77       15.35      5.76 o 
   8  -6   3        2.76        2.29      2.72 o 
  -9  -5   3        9.13        6.60     10.24 o 
  -8  -5   3      133.07      140.39     11.25 o 
  -7  -5   3       64.45       67.21      4.54 o 
  -6  -5   3      509.04      512.70     10.99 o 
  -5  -5   3     2332.20     2435.54     50.97 o 
  -4  -5   3        4.73        3.06      2.16 o 
  -3  -5   3        1.56        3.14      1.57 o 
  -2  -5   3       79.70       74.62      3.09 o 
  -1  -5   3      195.31      183.22      4.51 o 
   0  -5   3      423.06      437.13      6.41 o 
   1  -5   3      798.38      810.88     12.42 o 
   2  -5   3       11.66        5.65      2.42 o 
   3  -5   3       69.60       64.15      5.54 o 
   4  -5   3      182.44      149.23      7.22 o 
   5  -5   3      440.78      428.99     23.86 o 
   6  -5   3        2.30        5.82      4.09 o 
   7  -5   3       25.43       19.53      5.70 o 
   8  -5   3       18.39       16.98      5.05 o 
   9  -5   3       22.18       23.83      6.88 o 
  -9  -4   3       12.08        5.16      5.37 o 
  -8  -4   3       88.37       90.34      6.20 o 
  -7  -4   3       28.73       33.92      4.59 o 
  -6  -4   3       34.10       34.54      3.98 o 
  -5  -4   3      594.31      568.03     11.89 o 
  -4  -4   3      124.50      129.63      3.70 o 
  -3  -4   3      416.62      396.77     10.24 o 
  -2  -4   3       14.00       25.13      2.09 o 
  -1  -4   3      327.36      292.43      4.77 o 
   0  -4   3      175.23      190.79      4.19 o 
   1  -4   3     1298.84     1415.92     43.29 o 
   2  -4   3      806.17      815.81     12.10 o 
   3  -4   3      762.07      847.08     13.28 o 
   4  -4   3       85.39       91.00      9.73 o 
   5  -4   3        6.47        6.89      4.78 o 
   6  -4   3     1576.94     1584.06     23.52 o 
   7  -4   3       23.58       17.55      5.50 o 
   8  -4   3        0.38        0.37      4.46 o 
   9  -4   3        5.71       10.51      5.10 o 
  -9  -3   3      127.01      155.06      7.28 o 
  -8  -3   3        0.01        1.32      2.28 o 
  -7  -3   3        0.37        1.49      2.47 o 
  -6  -3   3        0.41        0.30      2.06 o 
  -5  -3   3      140.96      133.82      5.64 o 
  -4  -3   3       78.00       84.07      5.63 o 
  -3  -3   3     1235.29     1316.18     22.10 o 
  -2  -3   3       13.69        7.98      1.36 o 
  -1  -3   3       47.49       50.67      1.95 o 
   0  -3   3      277.44      199.47      3.98 o 
   1  -3   3      107.31      158.65      3.07 o 
   2  -3   3       42.90       46.72      1.04 o 
   3  -3   3      455.00      454.73     22.74 o 
   4  -3   3      155.34      152.68      7.93 o 
   5  -3   3       55.38       52.96      5.10 o 
   6  -3   3      252.81      255.72      5.24 o 
   7  -3   3      156.61      170.85     11.29 o 
   8  -3   3        7.92        7.06      5.00 o 
   9  -3   3       70.10       68.67      8.42 o 
  -9  -2   3       39.70       47.50      4.84 o 
  -8  -2   3       43.81       50.78      4.85 o 
  -7  -2   3      196.40      173.82      6.83 o 
  -6  -2   3      274.72      290.88      8.80 o 
  -5  -2   3        0.61       -0.43      2.36 o 
  -4  -2   3       27.02       42.48      3.12 o 
  -3  -2   3       26.92       36.81      2.46 o 
  -2  -2   3      301.81      291.19      3.96 o 
  -1  -2   3     1232.94     1229.58     14.52 o 
   0  -2   3      527.19      518.20      7.03 o 
   1  -2   3     9111.95    10013.69     23.51 o 
   2  -2   3       85.29       91.02      1.90 o 
   3  -2   3     1374.39     1399.27     12.72 o 
   4  -2   3      580.57      637.95      8.83 o 
   5  -2   3       96.74       79.82      2.67 o 
   6  -2   3      193.47      198.85     20.47 o 
   7  -2   3       11.18       14.08      4.52 o 
   8  -2   3       78.90       82.11      8.70 o 
   9  -2   3        2.52        3.39      2.91 o 
  10  -2   3       80.10       70.68      6.53 o 
  -9  -1   3       55.77       61.02      6.02 o 
  -8  -1   3        8.67       13.56      4.54 o 
  -7  -1   3      271.22      259.13     17.28 o 
  -6  -1   3        1.30        5.34      3.44 o 
  -5  -1   3      322.32      342.93      9.55 o 
  -4  -1   3      779.39      859.61     18.99 o 
  -3  -1   3     8554.04     9469.20    226.58 o 
  -2  -1   3       51.65       36.62      1.78 o 
  -1  -1   3       29.17       23.41      1.80 o 
   0  -1   3       19.30       22.28      1.59 o 
   1  -1   3     2848.68     3030.50     11.43 o 
   2  -1   3      162.34      126.58      1.87 o 
   3  -1   3        2.50        1.23      0.85 o 
   4  -1   3     1199.39     1240.05     11.56 o 
   5  -1   3      688.27      643.67     16.58 o 
   6  -1   3       77.97       66.52      3.45 o 
   7  -1   3       98.87       98.54      8.30 o 
   8  -1   3      215.82      212.15      8.12 o 
   9  -1   3        3.02        5.06      3.09 o 
  10  -1   3      114.44      116.42      7.48 o 
  -9   0   3      107.66      100.11      6.79 o 
  -8   0   3      497.90      573.89     13.45 o 
  -7   0   3      484.21      449.33     11.64 o 
  -6   0   3        6.46        9.61      4.62 o 
  -5   0   3      194.15      191.32     12.77 o 
  -4   0   3      299.19      310.11      7.97 o 
  -3   0   3      944.30      895.69     22.76 o 
  -2   0   3     1995.36     2181.54     15.61 o 
  -1   0   3      326.33      363.25      4.74 o 
   0   0   3      103.21       93.57      3.18 o 
   1   0   3     8805.16     9874.64     23.89 o 
   2   0   3      108.45       86.23      1.63 o 
   3   0   3     3271.71     3457.15     16.83 o 
   4   0   3      231.75      245.33      4.70 o 
   5   0   3        6.40        2.65      1.46 o 
   6   0   3      498.29      531.78     11.42 o 
   7   0   3       63.65       65.84      4.64 o 
   8   0   3      353.55      343.18     16.86 o 
   9   0   3       12.19        6.51      5.18 o 
  10   0   3       58.73       61.39      8.91 o 
  -9   1   3      127.57      141.36      8.19 o 
  -8   1   3      178.43      171.97      8.38 o 
  -7   1   3      500.95      447.38     11.17 o 
  -6   1   3        0.74        1.40      6.18 o 
  -5   1   3     1194.08     1187.34     35.47 o 
  -4   1   3        0.14        1.03      2.56 o 
  -3   1   3     1428.19     1445.23     19.82 o 
  -2   1   3     1250.80     1281.11      7.58 o 
  -1   1   3      115.26      107.63      4.36 o 
   0   1   3       32.40       27.58      1.33 o 
   1   1   3     2288.95     2450.07     21.82 o 
   2   1   3      364.34      337.79      6.42 o 
   3   1   3      338.42      308.29      3.04 o 
   4   1   3     1068.00     1175.84      9.72 o 
   5   1   3       75.13       62.76      2.42 o 
   6   1   3      767.02      750.50     13.06 o 
   7   1   3        4.86        9.27      4.22 o 
   8   1   3      161.04      148.48      6.25 o 
   9   1   3        1.07        5.17      2.98 o 
  10   1   3       23.92       27.57      5.86 o 
  -9   2   3       13.66       15.60      4.59 o 
  -8   2   3       85.14       85.53      6.64 o 
  -7   2   3      250.51      269.44      9.70 o 
  -6   2   3       66.58       59.74      5.83 o 
  -5   2   3      651.41      540.98     63.72 o 
  -4   2   3      161.29      181.82      6.22 o 
  -3   2   3     1084.69     1132.31     16.63 o 
  -2   2   3      724.62      758.63      8.98 o 
  -1   2   3     2380.64     2395.83     23.89 o 
   0   2   3     1191.99     1136.03      5.16 o 
   1   2   3        9.27       13.68      1.13 o 
   2   2   3     1217.45     1290.34     12.04 o 
   3   2   3      434.15      473.36      3.94 o 
   4   2   3        7.65        6.30      1.05 o 
   5   2   3        4.96        3.11      1.21 o 
   6   2   3       88.82       83.21      4.40 o 
   7   2   3        4.92        2.94      1.57 o 
   8   2   3      103.86       84.48      4.66 o 
   9   2   3      120.45      107.10      9.64 o 
  10   2   3       11.24        5.80      4.95 o 
  -9   3   3        1.54        5.37      4.26 o 
  -8   3   3       91.48      102.53     10.77 o 
  -7   3   3        7.95        8.15      4.80 o 
  -6   3   3        9.02        4.92      4.23 o 
  -4   3   3      144.61      108.84      6.12 o 
  -3   3   3       25.04       18.77      3.74 o 
  -2   3   3      786.65      880.48     10.68 o 
  -1   3   3     1060.75     1200.42     20.28 o 
   0   3   3      570.73      522.84      6.76 o 
   1   3   3     1194.59     1202.98      6.65 o 
   2   3   3       25.59       36.68      0.84 o 
   3   3   3     1448.86     1393.55     24.03 o 
   4   3   3       60.29       81.41      1.83 o 
   5   3   3        6.90        6.32      1.97 o 
   6   3   3      471.91      480.10      7.69 o 
   7   3   3      101.73       90.70      4.84 o 
   8   3   3       83.26       75.59     15.52 o 
   9   3   3       10.78       14.42      5.16 o 
  -8   4   3       41.38       55.06     10.72 o 
  -7   4   3      356.13      382.95     29.33 o 
  -6   4   3      174.72      174.91      8.00 o 
  -5   4   3      877.00      736.44     56.17 o 
  -4   4   3       57.19       62.90      4.02 o 
  -3   4   3       36.12       36.47      3.28 o 
  -2   4   3      231.92      266.58      5.62 o 
  -1   4   3     1247.16     1349.42     25.10 o 
   0   4   3       37.00       28.02      1.41 o 
   1   4   3       51.27       37.09      1.76 o 
   2   4   3       27.20       14.03      0.76 o 
   3   4   3     2406.88     2412.34     44.96 o 
   4   4   3      391.28      424.09      8.73 o 
   5   4   3       76.78       82.60      1.72 o 
   6   4   3      129.59      118.06      2.58 o 
   7   4   3       62.44       49.41      7.19 o 
   8   4   3      148.56      144.83     15.48 o 
   9   4   3        0.09        2.37      5.37 o 
  10   4   3       39.74       47.93      7.53 o 
  -8   5   3        0.76        7.02      4.86 o 
  -7   5   3        2.40        2.37      3.76 o 
  -6   5   3       97.77       96.97      4.39 o 
  -5   5   3      202.41      191.59      8.20 o 
  -4   5   3       30.20       41.44      3.49 o 
  -3   5   3       48.84       45.16      3.47 o 
  -2   5   3       34.86       38.72      2.87 o 
  -1   5   3       18.64       17.50      1.85 o 
   0   5   3       15.66        6.98      1.51 o 
   1   5   3      618.95      614.34      8.33 o 
   2   5   3      219.32      275.61      4.02 o 
   3   5   3      827.72      734.11     17.94 o 
   4   5   3      100.49       75.54      4.62 o 
   5   5   3       11.19        9.69      5.25 o 
   6   5   3      375.28      350.37     12.86 o 
   7   5   3      228.79      237.85     12.14 o 
   8   5   3       62.18       68.91      7.66 o 
   9   5   3        0.36       -1.48      3.98 o 
  10   5   3       36.01       32.57     14.34 o 
  -7   6   3       31.42       28.33      5.57 o 
  -6   6   3        6.59       12.60      4.60 o 
  -5   6   3      102.00      112.15      4.56 o 
  -4   6   3        6.72       11.36      2.90 o 
  -3   6   3      111.94       95.53      8.63 o 
  -2   6   3       86.78       87.28      3.91 o 
  -1   6   3        0.02        0.84      1.84 o 
   0   6   3      452.74      436.71      7.36 o 
   1   6   3        2.13        3.05      1.52 o 
   2   6   3       51.01       55.25      1.69 o 
   3   6   3      137.35      139.29     18.57 o 
   4   6   3      126.92      135.40      6.71 o 
   5   6   3      351.55      307.73     13.75 o 
   6   6   3      189.17      156.42      9.86 o 
   7   6   3        0.38        0.89      3.76 o 
   8   6   3       33.19       37.39      6.43 o 
   9   6   3      108.07      110.53      9.43 o 
  -7   7   3      356.61      323.78     12.26 o 
  -6   7   3      202.93      197.95      9.33 o 
  -5   7   3       72.32       68.52      6.10 o 
  -4   7   3      308.66      315.82      6.84 o 
  -3   7   3      237.06      213.47      5.83 o 
  -2   7   3       48.41       47.67      3.50 o 
  -1   7   3      738.93      736.05     11.70 o 
   0   7   3      835.51      807.06     12.23 o 
   1   7   3      217.36      215.63      4.57 o 
   2   7   3        0.49        3.30      1.34 o 
   3   7   3       17.27       10.49      9.56 o 
   4   7   3      313.41      320.03     17.96 o 
   5   7   3      163.42      128.76      9.86 o 
   6   7   3       21.43       16.54      4.61 o 
   7   7   3      248.27      259.51     13.62 o 
   8   7   3      410.74      406.08     16.67 o 
   9   7   3       19.85       33.04      6.98 o 
  -6   8   3        8.33        7.75      5.34 o 
  -5   8   3      127.89      133.92      9.94 o 
  -4   8   3      116.22      120.83      8.20 o 
  -3   8   3        1.32        1.84      2.19 o 
  -2   8   3      425.01      397.85      8.46 o 
  -1   8   3      202.95      191.47      5.69 o 
   0   8   3      241.33      221.53      6.64 o 
   1   8   3      477.26      489.03      9.20 o 
   2   8   3     1145.83     1132.66     14.13 o 
   3   8   3      198.73      202.36     12.14 o 
   4   8   3       30.30       33.25      7.23 o 
   5   8   3      697.03      633.65     18.78 o 
   6   8   3       78.49       87.43      8.63 o 
   7   8   3        2.69        4.10      4.31 o 
   8   8   3       53.32       36.29      7.49 o 
  -5   9   3       63.58       64.87      6.74 o 
  -4   9   3       82.60       92.26      7.48 o 
  -3   9   3      304.92      292.37     10.29 o 
  -2   9   3       50.16       59.31      5.50 o 
  -1   9   3       30.47       31.87      6.26 o 
   0   9   3      405.59      389.93      8.59 o 
   1   9   3      142.15      157.89      7.96 o 
   2   9   3      391.82      416.86     16.58 o 
   3   9   3        6.70       11.38      9.60 o 
   4   9   3      627.80      598.75     19.33 o 
   5   9   3      148.30       89.80      9.05 o 
   6   9   3        7.81        1.73      4.70 o 
   7   9   3       84.51       87.69      8.97 o 
   8   9   3      157.11      169.33     12.48 o 
  -4  10   3      227.24      200.62     14.05 o 
  -3  10   3        1.06        1.23      3.76 o 
  -2  10   3      130.25      122.55      9.79 o 
  -1  10   3       68.74       60.49      6.01 o 
   0  10   3        0.19        2.67      1.79 o 
   1  10   3      248.65      261.92      7.34 o 
   2  10   3      286.85      290.68     15.48 o 
   3  10   3       35.23       44.96      8.08 o 
   4  10   3      105.63      102.53      9.86 o 
   5  10   3        0.09        1.61      4.91 o 
   6  10   3       19.54       11.72      5.75 o 
   7  10   3      226.90      253.75     15.31 o 
  -3  11   3       87.65       80.80     10.22 o 
  -2  11   3        3.67        2.28      2.98 o 
  -1  11   3       38.54       46.96      6.89 o 
   0  11   3      273.53      298.64      7.44 o 
   1  11   3       13.87        9.77      5.80 o 
   3  11   3        0.19        4.57      5.75 o 
   4  11   3        0.21        3.05      4.99 o 
   5  11   3        3.32       11.51      6.94 o 
   6  11   3       30.13       35.24      7.36 o 
  -1  12   3        1.43       -0.59      5.54 o 
   0  12   3        5.31        3.05      7.66 o 
   1  12   3       19.54       19.84      7.28 o 
   3  12   3        4.46       11.21      5.92 o 
   4  12   3       43.57       43.61     11.17 o 
  -2 -12   4      104.92      150.63     14.04 o 
  -1 -12   4       44.22       55.50      9.86 o 
   0 -12   4       74.98       74.83      9.56 o 
   1 -12   4        5.19        8.84      3.53 o 
  -4 -11   4       40.87       42.17      7.19 o 
  -3 -11   4      235.71      240.85     14.59 o 
  -2 -11   4       12.03       18.53      6.98 o 
  -1 -11   4        2.06        2.59      3.10 o 
   0 -11   4       81.40       86.50     10.62 o 
   1 -11   4        4.71        4.66      3.75 o 
   2 -11   4        5.03        3.72      3.46 o 
   3 -11   4      120.15      112.75      7.86 o 
  -6 -10   4       21.58       13.03      5.20 o 
  -5 -10   4       46.44       53.97      8.38 o 
  -4 -10   4       67.91       61.84      7.61 o 
  -3 -10   4        0.29        0.85      5.46 o 
  -2 -10   4       47.78       53.98      8.67 o 
  -1 -10   4      130.13      139.08      7.08 o 
   0 -10   4       12.85       15.98      4.38 o 
   1 -10   4       23.95       19.99      5.09 o 
   2 -10   4       91.20       78.83      6.41 o 
   3 -10   4       58.71       69.00     11.91 o 
   4 -10   4      113.93      115.00      8.88 o 
   5 -10   4        2.28        1.89      3.96 o 
  -7  -9   4       37.48       38.87      8.42 o 
  -5  -9   4        2.24        8.16      5.58 o 
  -4  -9   4       24.50       17.51      7.70 o 
  -3  -9   4      629.03      589.02     14.17 o 
  -2  -9   4       35.87       41.12      4.35 o 
  -1  -9   4       43.46       32.03      3.92 o 
   0  -9   4       39.29       34.97      6.05 o 
   1  -9   4       47.75       48.15      5.55 o 
   2  -9   4        2.53        4.30      3.98 o 
   3  -9   4       48.80       45.21      6.07 o 
   4  -9   4        7.22        7.38      4.05 o 
   5  -9   4      183.25      161.71     14.38 o 
   6  -9   4       29.87       20.60      4.96 o 
  -7  -8   4      115.67      147.50     12.10 o 
  -6  -8   4      149.46      155.92     11.80 o 
  -5  -8   4      241.37      253.33     14.59 o 
  -4  -8   4      146.55      147.61      5.83 o 
  -3  -8   4      262.47      253.80      9.12 o 
  -2  -8   4      242.89      231.82     11.93 o 
  -1  -8   4      102.28      116.92      6.17 o 
   0  -8   4       79.04       89.06     12.16 o 
   1  -8   4       31.38       31.72      5.45 o 
   2  -8   4       42.75       49.37      6.40 o 
   3  -8   4      151.49      156.96      8.31 o 
   4  -8   4       17.72       28.85      9.73 o 
   5  -8   4       21.82       15.95     10.19 o 
   6  -8   4       87.77       77.69      7.12 o 
   7  -8   4        1.65        6.87      5.05 o 
  -8  -7   4        4.36        2.92      4.95 o 
  -7  -7   4      240.57      252.91     14.25 o 
  -6  -7   4      164.40      158.83     11.59 o 
  -5  -7   4      153.34      143.96      5.67 o 
  -4  -7   4      146.34      122.83      5.90 o 
  -3  -7   4     1328.61     1332.58     19.37 o 
  -2  -7   4      216.19      212.62      7.35 o 
  -1  -7   4      109.77      118.61      6.05 o 
   0  -7   4      324.08      291.29      8.89 o 
   1  -7   4        1.79        2.76      1.96 o 
   2  -7   4        6.33        8.69      1.48 o 
   3  -7   4       19.77       19.53      6.15 o 
   4  -7   4       99.26       96.35      7.39 o 
   5  -7   4       42.65       35.86      6.03 o 
   6  -7   4      383.79      383.06     14.87 o 
   7  -7   4       60.17       55.89      8.97 o 
   8  -7   4       22.65       26.06      8.21 o 
  -8  -6   4       60.71       73.90     10.41 o 
  -7  -6   4       24.01       30.29      7.32 o 
  -6  -6   4      135.95      131.26     11.12 o 
  -5  -6   4      705.50      713.47     13.26 o 
  -4  -6   4      474.93      504.82     10.53 o 
  -3  -6   4      311.24      341.65     13.49 o 
  -2  -6   4        5.75        4.65      3.66 o 
  -1  -6   4     1289.92     1324.74     19.63 o 
   0  -6   4      569.19      561.98     11.26 o 
   1  -6   4       24.53       18.69      3.22 o 
   2  -6   4      379.77      382.85     12.05 o 
   3  -6   4      233.51      213.09      8.32 o 
   4  -6   4       58.01       52.16      5.55 o 
   5  -6   4       41.99       53.41      6.22 o 
   6  -6   4      185.88      165.54     16.86 o 
   7  -6   4       68.44       64.02      9.00 o 
   8  -6   4       68.51       71.26      9.59 o 
  -9  -5   4      302.97      350.24     19.71 o 
  -8  -5   4        1.64       -1.86      4.65 o 
  -7  -5   4        4.64        6.40      2.74 o 
  -6  -5   4        7.27        5.09      3.53 o 
  -5  -5   4      121.76      112.54      5.44 o 
  -4  -5   4       36.01       38.99      3.82 o 
  -3  -5   4      355.30      373.04     12.06 o 
  -2  -5   4      672.27      709.25     12.09 o 
  -1  -5   4       21.27       22.59      3.03 o 
   0  -5   4      556.59      647.27     10.47 o 
   1  -5   4       42.70       42.80      3.16 o 
   2  -5   4      199.01      214.36      6.38 o 
   3  -5   4      191.83      175.54     10.11 o 
   4  -5   4      166.55      181.96      7.97 o 
   5  -5   4      167.16      171.90      9.07 o 
   6  -5   4        3.39        5.50      5.81 o 
   7  -5   4       55.96       61.59     10.66 o 
   8  -5   4        0.74        3.33      3.73 o 
   9  -5   4      121.33      133.86     10.49 o 
  -9  -4   4       96.70      126.43     11.51 o 
  -8  -4   4       55.48       50.90      5.29 o 
  -7  -4   4       47.53       46.35      5.80 o 
  -6  -4   4       14.35       11.94      3.43 o 
  -5  -4   4     1555.17     1568.50     25.85 o 
  -4  -4   4       26.90       25.63      3.72 o 
  -3  -4   4     1124.38     1174.39     20.37 o 
  -2  -4   4        0.57        4.37      2.08 o 
  -1  -4   4      687.11      757.16      9.51 o 
   0  -4   4      708.54      648.77     11.54 o 
   1  -4   4      430.83      430.69     17.51 o 
   2  -4   4      336.25      379.40      5.67 o 
   3  -4   4        1.23        3.79      3.88 o 
   4  -4   4      506.84      515.06     29.31 o 
   5  -4   4      475.71      469.01     14.40 o 
   6  -4   4      428.62      405.41     14.13 o 
   7  -4   4      853.68      874.77     16.14 o 
   8  -4   4       57.21       68.39      8.49 o 
   9  -4   4        6.28        5.24      4.00 o 
  -9  -3   4      434.93      492.83     12.41 o 
  -8  -3   4       79.93       72.55      9.43 o 
  -7  -3   4        5.62        2.13      2.95 o 
  -6  -3   4       15.00       16.88      3.55 o 
  -5  -3   4      886.20      898.99     16.42 o 
  -4  -3   4        0.27       -0.21      2.35 o 
  -3  -3   4      285.01      311.35      7.71 o 
  -2  -3   4       99.42      105.41      3.91 o 
  -1  -3   4      294.44      273.17      4.39 o 
   0  -3   4      602.85      633.10      6.05 o 
   1  -3   4        0.56        6.78      3.28 o 
   2  -3   4       95.36       93.50      3.09 o 
   3  -3   4      357.44      335.98      5.99 o 
   4  -3   4       17.77       35.45      3.50 o 
   5  -3   4       13.65       14.32      4.83 o 
   6  -3   4      123.63      111.13      6.07 o 
   7  -3   4       73.00       76.70      7.83 o 
   8  -3   4        2.65        3.14      2.45 o 
   9  -3   4       65.45       67.75      8.54 o 
  -9  -2   4        2.02        4.80      3.32 o 
  -8  -2   4       37.60       40.31      4.55 o 
  -7  -2   4       28.49       32.01      5.63 o 
  -6  -2   4      176.57      171.39      6.37 o 
  -5  -2   4       62.71       50.88      4.98 o 
  -4  -2   4       90.93       83.89      5.73 o 
  -3  -2   4      694.41      678.02     16.71 o 
  -2  -2   4        1.42        7.48      1.78 o 
  -1  -2   4       50.88       49.01      1.95 o 
   0  -2   4       91.98       68.28      2.08 o 
   1  -2   4     2600.17     2645.17     12.07 o 
   2  -2   4      153.74      169.70      3.18 o 
   3  -2   4      311.70      315.93      4.46 o 
   4  -2   4      328.90      322.83      5.04 o 
   5  -2   4     1110.96     1095.09     21.14 o 
   6  -2   4       59.17       47.95      2.61 o 
   7  -2   4       82.08       80.42      7.52 o 
   8  -2   4       44.57       51.17      7.71 o 
   9  -2   4       23.90       27.75      7.51 o 
  10  -2   4       23.87       26.77      6.61 o 
  -9  -1   4      153.43      176.11      8.41 o 
  -8  -1   4       94.35       76.35      5.88 o 
  -7  -1   4        2.41        2.88      4.14 o 
  -6  -1   4       40.34       43.74      5.20 o 
  -5  -1   4        0.63        3.48      2.47 o 
  -4  -1   4      387.54      369.36     12.69 o 
  -3  -1   4      469.44      495.77      9.56 o 
  -2  -1   4     3577.68     3902.52     33.21 o 
  -1  -1   4     5180.04     5362.31     28.43 o 
   0  -1   4     9882.34    10321.38     40.78 o 
   2  -1   4      812.19      821.70      7.97 o 
   3  -1   4      105.17       92.12      1.71 o 
   4  -1   4      549.08      566.78     12.40 o 
   5  -1   4      590.81      660.63     16.20 o 
   6  -1   4       19.44       25.14      2.40 o 
   7  -1   4      157.86      148.46      6.56 o 
   8  -1   4       33.29       28.03      6.54 o 
   9  -1   4        4.88        9.05      4.64 o 
  10  -1   4      124.14      139.46      7.47 o 
  -9   0   4       46.50       57.33      6.05 o 
  -8   0   4       59.85       62.63      5.95 o 
  -7   0   4      132.87      142.32      8.52 o 
  -6   0   4      115.20      106.02      6.29 o 
  -5   0   4       52.77       43.02      8.84 o 
  -4   0   4      542.99      579.86     10.74 o 
  -3   0   4        0.86        1.01      2.48 o 
  -2   0   4      548.13      537.48      6.54 o 
  -1   0   4        0.45        1.32      1.50 o 
   0   0   4     4282.07     4648.13     20.30 o 
   1   0   4     3113.27     3442.29     51.16 o 
   2   0   4     1525.84     1484.57      8.44 o 
   3   0   4      324.89      301.51      2.90 o 
   4   0   4     2286.16     2356.10     15.80 o 
   5   0   4     1410.53     1426.83     13.87 o 
   6   0   4       56.10       59.84      4.71 o 
   7   0   4       50.34       46.30      4.16 o 
   8   0   4        2.43        5.57      3.91 o 
   9   0   4       29.00       22.51      5.76 o 
  10   0   4        9.49        7.19      2.96 o 
  -9   1   4       35.26       33.85      5.88 o 
  -8   1   4      584.03      572.32     13.95 o 
  -7   1   4      132.25      147.69      7.53 o 
  -6   1   4       22.05       30.84      7.99 o 
  -5   1   4      117.98      119.78      7.36 o 
  -4   1   4      202.20      184.24      6.45 o 
  -3   1   4     1728.66     1809.87     25.15 o 
  -2   1   4     2819.46     3087.23     30.01 o 
  -1   1   4     1162.77     1191.19      7.05 o 
   0   1   4     2556.22     2688.23      9.65 o 
   1   1   4      719.58      747.92      9.51 o 
   2   1   4        0.57        1.59      1.05 o 
   3   1   4      361.79      332.80      3.07 o 
   4   1   4      648.34      633.77      5.60 o 
   5   1   4       22.97       47.95      3.07 o 
   6   1   4      496.78      500.33     10.10 o 
   7   1   4      142.51      122.54      6.33 o 
   8   1   4       73.74       69.62      4.35 o 
   9   1   4       18.14       19.80      4.56 o 
  10   1   4      180.13      182.63      7.60 o 
  -9   2   4      479.36      583.13     24.28 o 
  -8   2   4        6.68       15.33      4.42 o 
  -7   2   4      360.73      385.18     16.37 o 
  -6   2   4      515.35      511.42     12.41 o 
  -5   2   4       12.45       16.06      5.06 o 
  -4   2   4       73.78       73.56      9.81 o 
  -3   2   4        2.11        0.37      2.77 o 
  -2   2   4     1333.12     1240.69     25.85 o 
  -1   2   4      331.34      281.45      4.08 o 
   0   2   4      286.34      267.18      3.87 o 
   1   2   4        3.51        0.82      1.09 o 
   2   2   4       83.77       95.02      1.94 o 
   3   2   4     1103.88     1126.60      7.47 o 
   4   2   4      379.98      400.89      5.17 o 
   5   2   4       81.96       73.90      2.48 o 
   6   2   4      108.57      103.93      4.62 o 
   7   2   4     2005.75     2001.60     33.37 o 
   8   2   4        6.64        9.20      3.81 o 
   9   2   4       60.66       59.45      4.37 o 
  10   2   4      183.64      194.45     12.52 o 
  -8   3   4       70.36       64.29      6.11 o 
  -7   3   4      128.80      124.79      7.48 o 
  -6   3   4        9.73       14.54      4.78 o 
  -5   3   4      507.33      536.52     12.49 o 
  -3   3   4      588.57      614.14     13.66 o 
  -2   3   4        7.18       12.76      2.68 o 
  -1   3   4     1126.27     1083.59      9.93 o 
   0   3   4     1874.10     1853.02     11.15 o 
   1   3   4      142.45      156.71      2.09 o 
   2   3   4     1511.92     1799.49     17.35 o 
   3   3   4      993.30     1044.70     14.40 o 
   4   3   4      199.47      199.62      2.86 o 
   5   3   4       15.67        7.03      1.18 o 
   6   3   4       61.92       56.05      3.99 o 
   7   3   4      194.20      181.52      8.86 o 
   8   3   4      142.64      130.24     13.41 o 
   9   3   4      206.75      242.80     12.22 o 
  10   3   4        0.26        0.68      4.23 o 
  -8   4   4        0.11        8.00      5.22 o 
  -7   4   4       16.38       15.24      4.98 o 
  -6   4   4        4.92        4.49      4.51 o 
  -5   4   4        0.19        1.62      4.25 o 
  -4   4   4       24.39       22.78      5.21 o 
  -3   4   4      366.96      375.77      7.47 o 
  -2   4   4      677.32      617.80      8.57 o 
  -1   4   4     1091.60     1076.85     15.68 o 
   0   4   4      274.81      241.61      3.68 o 
   1   4   4       53.59       43.13      1.83 o 
   2   4   4      208.98      198.67      3.10 o 
   3   4   4      340.59      376.46      6.66 o 
   4   4   4        8.10        3.07      2.00 o 
   5   4   4       31.60       25.96      1.30 o 
   6   4   4        8.68       12.06      2.28 o 
   7   4   4     1982.84     1980.04     59.43 o 
   8   4   4       60.98       65.18      7.15 o 
   9   4   4       17.21       18.36     10.79 o 
  10   4   4      155.30      174.10     11.17 o 
  -8   5   4        1.17        7.64      4.56 o 
  -7   5   4      119.15      114.88      8.14 o 
  -6   5   4        6.15       11.87      2.71 o 
  -5   5   4       55.12       47.68      3.90 o 
  -4   5   4       37.60       36.52      3.89 o 
  -3   5   4       30.58       28.78      3.84 o 
  -2   5   4      265.12      271.94      9.36 o 
  -1   5   4      214.89      243.01      5.68 o 
   0   5   4       12.10       20.07      1.92 o 
   1   5   4     1078.76     1125.59     10.87 o 
   2   5   4     1000.72     1105.36      9.88 o 
   3   5   4        0.73        1.46      2.41 o 
   4   5   4      705.13      721.73     13.46 o 
   5   5   4       15.97       13.51      3.65 o 
   6   5   4       43.83       53.81      6.64 o 
   7   5   4     1132.21     1119.03     27.66 o 
   8   5   4       93.27       90.35      8.29 o 
   9   5   4       11.53        7.40      5.46 o 
  10   5   4        0.55       -1.78      3.43 o 
  -7   6   4        8.53        6.62      5.52 o 
  -6   6   4        7.14        8.33      4.13 o 
  -5   6   4       46.83       50.07      4.90 o 
  -4   6   4      169.16      175.56      5.53 o 
  -3   6   4        6.22        3.46      3.05 o 
  -2   6   4       46.10       44.83      3.32 o 
  -1   6   4       90.84       80.00      3.82 o 
   0   6   4      291.68      311.75      6.50 o 
   1   6   4       31.77       31.25      2.01 o 
   2   6   4        0.02        1.33      0.81 o 
   3   6   4        2.39        2.14      2.63 o 
   4   6   4      164.16      216.28      7.81 o 
   5   6   4      349.43      345.39     10.52 o 
   6   6   4      132.63      158.58      9.26 o 
   7   6   4      299.59      329.60     13.87 o 
   8   6   4        4.96        5.50      3.64 o 
   9   6   4        0.34       -1.14      3.30 o 
  -7   7   4      114.04      109.54      8.52 o 
  -6   7   4      332.04      347.47     12.17 o 
  -5   7   4        5.04        1.21      4.15 o 
  -4   7   4        0.02        4.26      2.49 o 
  -3   7   4       68.26       55.32      4.79 o 
  -2   7   4      669.28      604.68     10.21 o 
  -1   7   4        2.27        3.21      2.54 o 
   0   7   4      180.35      178.97      5.52 o 
   1   7   4      941.49      915.02     19.51 o 
   2   7   4      804.51      786.95     16.77 o 
   3   7   4        7.45       10.95      4.21 o 
   4   7   4      216.28      214.78      7.94 o 
   5   7   4        0.82        4.57      6.05 o 
   6   7   4      108.39       96.99      8.12 o 
   7   7   4       21.56       19.71      5.29 o 
   8   7   4      159.40      157.57     10.96 o 
   9   7   4      163.76      181.17     11.89 o 
  -6   8   4       25.65       29.54      5.52 o 
  -5   8   4       23.54       24.14      5.58 o 
  -4   8   4      542.00      541.99     13.74 o 
  -3   8   4      155.34      142.28      5.29 o 
  -2   8   4      142.87      119.29      4.78 o 
  -1   8   4     1048.74     1063.63     14.17 o 
   0   8   4      282.73      312.02      6.70 o 
   1   8   4       17.19       20.02      5.00 o 
   2   8   4      234.66      223.20      7.45 o 
   3   8   4       60.02       66.44      5.65 o 
   4   8   4      160.14      189.73      8.89 o 
   5   8   4       12.15       17.00      6.47 o 
   6   8   4       76.77       75.80      7.95 o 
   7   8   4      201.83      221.65     11.84 o 
   8   8   4        2.38        7.53      4.36 o 
  -5   9   4        1.33        4.91      4.19 o 
  -4   9   4      102.70       91.41      7.53 o 
  -3   9   4       11.01       11.71      5.54 o 
  -2   9   4      248.06      237.16      7.73 o 
  -1   9   4      119.88      115.79      4.98 o 
   0   9   4       81.25       86.86      6.26 o 
   1   9   4      936.88     1029.61     16.21 o 
   2   9   4      456.06      439.31     12.37 o 
   3   9   4        9.66        5.79      3.72 o 
   4   9   4        6.90       10.30      4.01 o 
   5   9   4      115.97      124.74      9.98 o 
   6   9   4       20.63       22.29      5.84 o 
   7   9   4       18.87       25.72      6.13 o 
   8   9   4        0.14       12.31      6.34 o 
  -4  10   4        0.67        5.05      4.64 o 
  -3  10   4       11.15        7.94      6.96 o 
  -2  10   4       62.53       59.90      6.12 o 
  -1  10   4       26.21       20.92      5.85 o 
   0  10   4      152.50      129.77      5.93 o 
   1  10   4       62.12       52.95      4.20 o 
   2  10   4       18.55       22.66      5.22 o 
   3  10   4      108.17      120.33     13.20 o 
   4  10   4      120.14      113.49     10.36 o 
   5  10   4       55.83       40.48      8.54 o 
   6  10   4       38.11       33.25      7.15 o 
   7  10   4       67.82       54.23      7.28 o 
  -3  11   4        6.41        7.30      6.08 o 
  -2  11   4        5.34       -0.25      5.54 o 
  -1  11   4      158.57      151.85     10.01 o 
   0  11   4       72.28       66.03     11.12 o 
   1  11   4        1.18        2.86      3.26 o 
   2  11   4        1.88        4.50      4.29 o 
   3  11   4       65.57       78.34      9.86 o 
   4  11   4      202.70      196.52     14.25 o 
   5  11   4       59.64       55.54      9.22 o 
   6  11   4       23.99       51.99      9.77 o 
   1  12   4       53.52       46.83      8.59 o 
   2  12   4       53.91       38.79      6.56 o 
   3  12   4       13.59        6.94      5.20 o 
   4  12   4        1.36        1.82      4.53 o 
   0 -12   5       75.09       96.53     12.27 o 
  -4 -11   5       58.75       51.01      8.46 o 
  -3 -11   5      411.44      372.07     18.53 o 
  -2 -11   5       62.51       59.52     10.02 o 
  -1 -11   5        9.17       14.77      4.14 o 
   0 -11   5       19.58       18.91      8.04 o 
   1 -11   5       80.88       87.40      6.54 o 
   2 -11   5       50.31       62.69      6.12 o 
   3 -11   5        4.36        7.44      4.62 o 
  -5 -10   5       22.86       15.82      6.60 o 
  -4 -10   5      226.33      244.45     16.07 o 
  -3 -10   5       25.22       39.04      8.08 o 
  -2 -10   5        0.15        3.84      3.59 o 
  -1 -10   5        2.84        6.83      3.72 o 
   0 -10   5      136.58      134.71      7.39 o 
   1 -10   5      165.21      174.62     18.57 o 
   2 -10   5        9.08        5.77      4.56 o 
   3 -10   5      134.48      127.80      8.16 o 
   4 -10   5        6.43        9.31      9.14 o 
   5 -10   5       24.14       33.27      5.65 o 
  -6  -9   5        6.21       15.74      6.73 o 
  -5  -9   5        0.21        4.31      6.94 o 
  -4  -9   5        7.80       17.55      7.02 o 
  -3  -9   5       41.08       41.39      4.26 o 
  -2  -9   5       74.56       69.94      4.87 o 
  -1  -9   5       41.12       46.83      4.98 o 
   0  -9   5      205.88      215.45      8.67 o 
   1  -9   5     1093.89     1152.35     25.23 o 
   2  -9   5       25.82       38.56      5.95 o 
   3  -9   5       56.33       70.04      7.07 o 
   4  -9   5       70.38       63.52      6.87 o 
   5  -9   5        0.46       -2.11      6.56 o 
   6  -9   5       61.42       63.86      6.91 o 
  -7  -8   5        9.45        8.12      6.43 o 
  -6  -8   5       12.13       17.51      7.15 o 
  -5  -8   5       64.87       64.00      9.35 o 
  -4  -8   5      170.60      185.91     12.48 o 
  -3  -8   5        2.37        7.02      2.89 o 
  -2  -8   5        0.10        2.04      3.64 o 
  -1  -8   5       15.43       12.29      4.23 o 
   0  -8   5       82.68       90.63      6.16 o 
   1  -8   5       44.92       53.22      6.64 o 
   2  -8   5       19.77       18.72      5.13 o 
   3  -8   5       73.07       69.80      7.36 o 
   4  -8   5      264.90      274.69     15.74 o 
   5  -8   5       13.36       11.39      6.05 o 
   6  -8   5        0.65        1.83      4.22 o 
   7  -8   5       94.82       82.68      7.85 o 
  -8  -7   5       94.13       94.84     11.12 o 
  -7  -7   5        7.13       13.83      6.26 o 
  -6  -7   5      277.03      322.96     16.16 o 
  -5  -7   5      107.23       84.98      8.97 o 
  -4  -7   5        4.35        4.57      3.17 o 
  -3  -7   5        5.63        7.00      3.50 o 
  -2  -7   5      324.97      331.93      8.34 o 
  -1  -7   5       58.87       69.86      5.12 o 
   0  -7   5      112.97      120.14      6.95 o 
   1  -7   5      329.03      335.45     10.15 o 
   2  -7   5       11.69       10.59      5.22 o 
   3  -7   5      245.76      247.14      9.29 o 
   4  -7   5        2.47        1.21      4.07 o 
   5  -7   5       27.59       29.37      5.46 o 
   6  -7   5      157.54      154.65     13.11 o 
   7  -7   5        0.19        4.71      4.99 o 
   8  -7   5        3.00        4.88      4.02 o 
  -8  -6   5       35.40       38.92      8.21 o 
  -7  -6   5      234.01      236.03     13.41 o 
  -6  -6   5       72.62       98.98     11.72 o 
  -5  -6   5       77.94       72.05      4.62 o 
  -4  -6   5      180.90      170.71      6.42 o 
  -3  -6   5      493.20      514.32     14.93 o 
  -2  -6   5       22.89       28.77      3.86 o 
  -1  -6   5      380.70      416.31      9.99 o 
   0  -6   5       11.92       22.26      4.36 o 
   1  -6   5      168.73      198.19      5.58 o 
   2  -6   5       33.82       28.43      3.04 o 
   3  -6   5      284.01      267.42     15.02 o 
   4  -6   5      411.01      446.00     12.29 o 
   5  -6   5      260.44      268.14     14.00 o 
   6  -6   5       94.48       84.02     11.65 o 
   7  -6   5        4.44        6.71      4.95 o 
   8  -6   5       14.40       19.50      5.44 o 
  -8  -5   5      129.71      138.19     11.08 o 
  -7  -5   5       77.36       86.12      9.39 o 
  -6  -5   5       52.39       57.47      6.01 o 
  -5  -5   5      960.72      946.88     41.73 o 
  -4  -5   5      135.85      111.05      5.18 o 
  -3  -5   5      567.57      550.37     11.48 o 
  -2  -5   5        1.99        6.78      3.20 o 
  -1  -5   5      258.64      234.64      6.73 o 
   0  -5   5      661.30      677.34     16.54 o 
   1  -5   5      120.44      119.69      6.39 o 
   2  -5   5        2.11        3.30      1.29 o 
   3  -5   5     1950.43     2144.40     73.28 o 
   4  -5   5      389.91      361.77     10.72 o 
   5  -5   5        2.01        3.14      4.86 o 
   6  -5   5        0.27        5.14      4.82 o 
   7  -5   5       98.29      104.91      7.18 o 
   8  -5   5        1.80        4.77      3.53 o 
   9  -5   5       10.93       13.31      4.43 o 
  -9  -4   5      157.58      144.45     20.68 o 
  -8  -4   5        0.24        2.35      2.04 o 
  -7  -4   5        2.89        8.50      8.59 o 
  -6  -4   5       71.36       72.50      5.46 o 
  -5  -4   5       20.70       27.01      3.76 o 
  -4  -4   5      267.36      283.63     10.07 o 
  -3  -4   5        0.76        3.21      2.81 o 
  -2  -4   5     1150.86     1153.29     19.63 o 
  -1  -4   5     4957.42     5218.41     35.02 o 
   0  -4   5      425.37      392.69     15.00 o 
   1  -4   5     1297.45     1382.33     32.06 o 
   2  -4   5      648.16      639.72     20.66 o 
   3  -4   5       83.08       69.72      5.50 o 
   4  -4   5      568.46      543.63     23.58 o 
   5  -4   5      558.23      570.62     12.02 o 
   6  -4   5      345.90      344.73     10.26 o 
   7  -4   5      110.28      101.44      8.67 o 
   8  -4   5        7.43       14.18      6.06 o 
   9  -4   5       33.98       37.82      5.29 o 
  -9  -3   5       10.21       10.94      3.94 o 
  -8  -3   5      115.02      107.35      6.14 o 
  -7  -3   5      259.50      236.43     15.80 o 
  -6  -3   5        4.27        2.66      2.64 o 
  -5  -3   5      139.96      144.77      6.51 o 
  -4  -3   5       41.69       37.84      3.81 o 
  -3  -3   5      469.55      501.70      9.69 o 
  -2  -3   5       47.38       52.41      5.29 o 
  -1  -3   5      178.92      155.97      3.59 o 
   0  -3   5      130.81      130.32      2.89 o 
   1  -3   5       48.09       31.33      2.13 o 
   2  -3   5      192.88      185.23      4.54 o 
   3  -3   5      524.78      515.07      5.13 o 
   4  -3   5     1567.95     1668.55     30.71 o 
   5  -3   5       28.58       25.59      4.05 o 
   6  -3   5       11.41       21.53      4.96 o 
   7  -3   5      197.76      175.09     21.62 o 
   8  -3   5        8.91        7.53      4.61 o 
   9  -3   5        1.86        3.23      2.75 o 
  -9  -2   5      206.99      190.11      8.69 o 
  -8  -2   5      191.60      175.95      7.85 o 
  -7  -2   5        7.32        2.31      2.72 o 
  -6  -2   5        3.44        4.33      3.76 o 
  -5  -2   5       42.38       50.45      5.38 o 
  -4  -2   5        7.32       11.54      3.17 o 
  -3  -2   5       25.57       25.55      5.08 o 
  -2  -2   5     1236.96     1259.22     27.83 o 
  -1  -2   5      247.91      199.23      3.56 o 
   0  -2   5       29.95       33.22      1.73 o 
   1  -2   5     2456.76     2793.23     26.23 o 
   2  -2   5       34.01       27.09      1.40 o 
   3  -2   5        5.89        4.58      1.02 o 
   4  -2   5       16.38        7.33      1.03 o 
   5  -2   5     1278.33     1344.56     26.74 o 
   6  -2   5      157.97      140.69      3.63 o 
   7  -2   5      406.01      384.71     13.01 o 
   8  -2   5      210.43      178.40      7.80 o 
   9  -2   5        1.43        1.74      2.50 o 
  10  -2   5       61.40       60.65      5.73 o 
  -9  -1   5      164.19      194.14      9.11 o 
  -8  -1   5      311.52      305.99     10.17 o 
  -7  -1   5      501.76      473.72     11.36 o 
  -6  -1   5      332.17      327.83      9.75 o 
  -5  -1   5      239.93      237.41      8.08 o 
  -4  -1   5      352.82      345.33     12.90 o 
  -3  -1   5      745.77      743.14     11.47 o 
  -2  -1   5       11.46       12.36      1.55 o 
  -1  -1   5      130.42      145.02      2.67 o 
   0  -1   5     1172.54     1122.75      5.75 o 
   1  -1   5        6.70        1.01      1.16 o 
   2  -1   5      157.43      160.68      3.61 o 
   3  -1   5      372.26      316.91      3.63 o 
   4  -1   5     1034.59     1084.72     13.14 o 
   5  -1   5     1161.16     1241.87     13.74 o 
   6  -1   5      102.10       97.95      3.42 o 
   7  -1   5       10.77        7.41      3.77 o 
   8  -1   5       10.13        9.77      3.46 o 
   9  -1   5        3.18        4.20      2.39 o 
  10  -1   5        0.06        3.54      2.76 o 
  -9   0   5       87.70       85.07      6.87 o 
  -8   0   5      153.06      169.47      8.06 o 
  -7   0   5        2.91       -0.12      3.20 o 
  -6   0   5       15.60       11.16      4.74 o 
  -5   0   5      226.56      227.19     12.77 o 
  -4   0   5       21.14       14.55      3.64 o 
  -3   0   5       78.38       65.11      4.00 o 
  -2   0   5     4426.88     4704.72     37.24 o 
  -1   0   5     1603.49     1560.97     16.29 o 
   0   0   5        0.95        7.12      3.77 o 
   1   0   5     6311.45     6593.06     50.91 o 
   2   0   5     1920.36     2005.03     12.93 o 
   3   0   5       46.64       22.62      1.11 o 
   4   0   5      106.55      122.59      2.42 o 
   5   0   5      165.73      154.81      3.16 o 
   6   0   5      378.20      390.95      9.15 o 
   7   0   5      207.82      167.84      7.76 o 
   8   0   5       39.78       22.52      4.62 o 
   9   0   5      117.60      103.96      6.10 o 
  10   0   5       32.22       35.87      7.61 o 
  -9   1   5       57.46       53.92      6.07 o 
  -8   1   5      122.27      122.34      7.68 o 
  -7   1   5      264.54      275.64     10.35 o 
  -6   1   5      377.21      350.62     15.48 o 
  -5   1   5      121.17      138.84      8.48 o 
  -4   1   5      738.45      715.13     13.54 o 
  -3   1   5      547.94      522.05      9.69 o 
  -2   1   5      849.71      860.78     22.06 o 
  -1   1   5        3.31        1.03      1.36 o 
   0   1   5     1344.76     1272.56      7.15 o 
   1   1   5    10375.36    11107.88    119.26 o 
   2   1   5       58.10       57.96      1.25 o 
   3   1   5      583.98      562.91      4.24 o 
   4   1   5      881.60      938.46      7.44 o 
   5   1   5      114.86       96.10      2.56 o 
   6   1   5       22.35       22.55      2.88 o 
   7   1   5       24.71       19.58      2.87 o 
   8   1   5      180.17      182.52      6.50 o 
   9   1   5       12.38       14.83      2.87 o 
  10   1   5       26.40       24.20      3.37 o 
  -8   2   5      302.45      327.11     11.14 o 
  -7   2   5      118.81      123.26     11.46 o 
  -6   2   5        0.17        2.24      3.54 o 
  -5   2   5     1094.43     1107.76     17.78 o 
  -4   2   5      550.12      536.28     12.08 o 
  -3   2   5       87.31       91.83      4.99 o 
  -2   2   5      761.81      673.46     11.32 o 
  -1   2   5        0.52        3.48      1.43 o 
   0   2   5     1358.21     1419.11      9.00 o 
   1   2   5     1835.17     2020.19      7.77 o 
   2   2   5      282.82      290.58      2.71 o 
   3   2   5       43.04       34.67      1.22 o 
   4   2   5     1104.77     1114.55     10.06 o 
   5   2   5       23.25       24.33      2.02 o 
   6   2   5       45.75       37.86      2.38 o 
   7   2   5     2229.31     2279.76     27.75 o 
   8   2   5       10.06       15.74      2.62 o 
   9   2   5        3.78        2.45      2.09 o 
  10   2   5       14.74       12.73      4.02 o 
  -8   3   5      176.69      195.72     13.71 o 
  -7   3   5      154.95      154.54      8.15 o 
  -6   3   5      220.91      234.75      9.54 o 
  -5   3   5      417.43      411.81     11.15 o 
  -4   3   5        1.28        0.98      4.13 o 
  -3   3   5        1.56        8.10      4.90 o 
  -2   3   5      605.63      627.08      8.54 o 
  -1   3   5       28.58       49.76      2.50 o 
   0   3   5       36.92       32.92      1.71 o 
   1   3   5       12.98       17.34      1.43 o 
   2   3   5      593.24      565.76      9.38 o 
   3   3   5      596.02      649.78      5.79 o 
   4   3   5      259.72      288.66      3.89 o 
   5   3   5      687.67      695.48     10.91 o 
   6   3   5     1921.61     1993.71     21.96 o 
   7   3   5      549.18      543.01     21.34 o 
   8   3   5        4.24        4.15      2.26 o 
   9   3   5       76.97       80.96      7.70 o 
  10   3   5       54.66       60.11      7.61 o 
  -8   4   5      335.43      399.41     13.47 o 
  -7   4   5      242.74      261.87     10.53 o 
  -6   4   5      122.13      108.49      6.87 o 
  -5   4   5      335.77      352.63     23.18 o 
  -4   4   5      356.92      341.48     11.79 o 
  -3   4   5        0.03        0.91      2.35 o 
  -2   4   5      310.94      333.39      7.78 o 
  -1   4   5       67.28       78.34      3.55 o 
   0   4   5       46.04       39.24      2.06 o 
   1   4   5     1647.79     1777.13     13.75 o 
   2   4   5      202.18      150.11      3.34 o 
   3   4   5      768.89      770.78      5.78 o 
   4   4   5      570.10      609.50     15.42 o 
   5   4   5       42.23       29.12      1.11 o 
   6   4   5        0.13        2.01      1.36 o 
   7   4   5       57.44       51.64      3.25 o 
   8   4   5      507.12      511.95     21.11 o 
   9   4   5       48.82       43.78     16.12 o 
  10   4   5       25.43       28.51      5.96 o 
  -7   5   5        9.01        8.28      4.11 o 
  -6   5   5       56.91       57.37      4.32 o 
  -5   5   5       50.62       49.39      3.50 o 
  -4   5   5     1254.28     1237.76     15.58 o 
  -3   5   5      226.33      218.27      6.77 o 
  -2   5   5      797.54      829.47     23.40 o 
  -1   5   5      384.33      369.08      7.03 o 
   0   5   5      148.56      168.61     10.32 o 
   1   5   5       63.96       41.90      1.95 o 
   2   5   5      414.65      385.31      5.82 o 
   3   5   5      601.61      701.67      6.46 o 
   4   5   5       24.92       27.83      4.18 o 
   5   5   5      396.34      423.66     10.56 o 
   6   5   5      310.64      331.97     11.34 o 
   7   5   5       15.24       11.42      4.23 o 
   8   5   5        0.44        2.83      4.15 o 
   9   5   5        0.60        1.73      3.60 o 
  10   5   5       26.59       22.21     16.07 o 
  -7   6   5      143.63      167.24     11.55 o 
  -6   6   5       60.96       55.79      6.41 o 
  -5   6   5       26.03       24.69      3.06 o 
  -4   6   5       97.53      109.06      5.02 o 
  -3   6   5       47.36       27.42      3.25 o 
  -2   6   5      265.03      279.31      9.56 o 
  -1   6   5      198.86      193.92      6.39 o 
   0   6   5      306.84      326.14      8.10 o 
   1   6   5      123.95      130.57      3.25 o 
   2   6   5      400.45      348.20      8.52 o 
   3   6   5       18.53       13.22      0.71 o 
   4   6   5      384.74      378.59     13.39 o 
   5   6   5       62.92       58.66      4.86 o 
   6   6   5        2.77        3.89      6.01 o 
   7   6   5        3.19        6.51      4.31 o 
   8   6   5       81.46       67.59      7.02 o 
   9   6   5       39.15       39.13      6.22 o 
  -6   7   5      375.39      460.97     14.96 o 
  -5   7   5      186.09      196.88      9.64 o 
  -4   7   5       37.59       38.47      3.25 o 
  -3   7   5        2.92        3.86      2.28 o 
  -2   7   5       50.94       45.83      3.97 o 
  -1   7   5      140.02      136.90      5.40 o 
   0   7   5        0.05        2.10      2.53 o 
   1   7   5      566.61      570.08      9.78 o 
   2   7   5     1692.12     1756.60     23.00 o 
   3   7   5      165.89      182.58      7.74 o 
   4   7   5      169.02      173.25     14.34 o 
   5   7   5      511.78      546.23     30.27 o 
   6   7   5      581.46      591.94     17.22 o 
   7   7   5       77.97       81.22      7.53 o 
   8   7   5       16.10       14.59      5.03 o 
   9   7   5      364.16      391.40     16.16 o 
  -6   8   5       45.52       31.76      6.52 o 
  -5   8   5        0.89        2.86      4.14 o 
  -4   8   5        9.82       16.62      5.64 o 
  -3   8   5      498.15      431.68     10.20 o 
  -2   8   5       11.64       18.90      2.87 o 
  -1   8   5      156.56      157.72      6.30 o 
   0   8   5      231.05      218.56      6.48 o 
   1   8   5      269.51      253.10      5.97 o 
   2   8   5      126.72      110.84      5.22 o 
   3   8   5        8.81       12.88      1.31 o 
   4   8   5       62.76       61.13      6.90 o 
   5   8   5      279.51      286.30      9.52 o 
   6   8   5        5.92        9.31      4.65 o 
   7   8   5       25.47       25.55      5.67 o 
   8   8   5      185.04      186.71     11.67 o 
  -5   9   5       37.30       35.03      6.20 o 
  -4   9   5      256.14      269.44     10.76 o 
  -3   9   5       14.09        9.03      4.39 o 
  -2   9   5      116.60       92.84      5.36 o 
  -1   9   5      524.35      496.84     10.47 o 
   0   9   5       24.19       17.36      2.58 o 
   1   9   5       95.77       82.03      6.20 o 
   2   9   5      107.46      106.82      4.26 o 
   3   9   5      120.95      109.60     11.02 o 
   4   9   5       47.81       45.07      5.37 o 
   5   9   5       79.15       65.27      7.66 o 
   6   9   5       30.12       25.46      5.37 o 
   7   9   5      100.71      103.00      9.43 o 
   8   9   5      102.52       89.89      9.39 o 
  -4  10   5       13.46       11.66      4.11 o 
  -3  10   5      155.46      141.96     18.17 o 
  -2  10   5      194.49      190.35     10.79 o 
  -1  10   5        6.43        3.18      2.95 o 
   0  10   5        2.92        3.95      2.17 o 
   1  10   5       86.91       77.02      8.34 o 
   2  10   5      102.90      101.82      9.70 o 
   3  10   5       10.71       14.57      4.58 o 
   4  10   5       61.21       66.02      6.31 o 
   5  10   5      139.68      154.69     10.96 o 
   6  10   5        7.75       14.72      5.46 o 
   7  10   5        4.84        1.78      3.93 o 
  -2  11   5       32.83       13.96     10.79 o 
  -1  11   5       37.23       33.70      8.31 o 
   0  11   5       91.00      101.06     11.27 o 
   1  11   5       91.55      122.03     15.93 o 
   2  11   5       37.05       44.18      5.40 o 
   3  11   5       36.35       42.97      5.95 o 
   4  11   5      165.95      222.41     13.58 o 
   5  11   5       89.42       93.95      9.73 o 
   6  11   5        0.13        4.36      4.48 o 
   0  12   5       70.95       87.14     11.12 o 
   1  12   5        0.04        1.82      3.14 o 
   2  12   5       62.52       59.17      5.69 o 
   3  12   5      170.13      182.56     13.75 o 
  -3 -11   6       23.66       23.43      8.29 o 
  -2 -11   6       80.88       74.83     10.36 o 
  -1 -11   6        2.10        7.98      4.40 o 
   0 -11   6      419.95      411.24     19.16 o 
   1 -11   6      670.66      644.68     14.99 o 
   2 -11   6        5.21        3.76      3.82 o 
   3 -11   6      131.66      163.91      9.42 o 
  -5 -10   6       32.78       37.77      7.49 o 
  -4 -10   6      145.77      152.70     12.10 o 
  -3 -10   6        2.37        8.29      5.67 o 
  -2 -10   6       82.36       88.45      7.13 o 
  -1 -10   6        2.58        3.69      3.17 o 
   0 -10   6       51.24       50.82      5.97 o 
   1 -10   6       19.39       18.38      4.91 o 
   2 -10   6       72.86       68.14      5.79 o 
   3 -10   6        1.41        3.26      5.04 o 
   4 -10   6        1.71        6.81      5.88 o 
   5 -10   6       92.12      100.03      7.94 o 
  -6  -9   6       20.42       19.37      6.22 o 
  -5  -9   6      122.30      116.96     10.32 o 
  -4  -9   6       64.04       73.05      8.93 o 
  -3  -9   6      390.07      380.23     17.17 o 
  -2  -9   6      120.72      110.74      9.52 o 
  -1  -9   6       17.95       22.18      4.26 o 
   0  -9   6       21.62       20.86      4.84 o 
   1  -9   6      485.72      469.69     13.81 o 
   2  -9   6        5.54       11.45      4.35 o 
   3  -9   6       19.74       18.45      5.22 o 
   4  -9   6       22.71       33.68      6.06 o 
   5  -9   6        2.64        0.51      6.22 o 
   6  -9   6        9.73        7.69      4.47 o 
  -7  -8   6        2.18        2.11      4.99 o 
  -6  -8   6        7.36        5.67      5.20 o 
  -5  -8   6       11.47       21.40      8.04 o 
  -4  -8   6        2.86        3.09      5.33 o 
  -3  -8   6       18.35       22.46      5.56 o 
  -2  -8   6      192.41      181.70      7.89 o 
  -1  -8   6        0.92        6.78      4.81 o 
   0  -8   6        7.43       11.53      4.27 o 
   1  -8   6       13.26       17.36      5.21 o 
   2  -8   6        6.95        6.33      5.22 o 
   3  -8   6       61.51       59.26      7.15 o 
   4  -8   6       24.83       33.12      6.04 o 
   5  -8   6       22.56       24.99      5.44 o 
   6  -8   6        5.63       10.98      5.06 o 
   7  -8   6       30.82       28.76      5.95 o 
  -7  -7   6       15.04       33.42      7.32 o 
  -6  -7   6       17.27       13.49      6.81 o 
  -5  -7   6       19.17       24.28      7.02 o 
  -4  -7   6      410.76      380.20      9.23 o 
  -3  -7   6      122.90      121.73      5.63 o 
  -2  -7   6        7.53       11.68      3.88 o 
  -1  -7   6        0.15        2.05      3.52 o 
   0  -7   6        6.74        2.40      3.72 o 
   1  -7   6      287.58      308.42      9.23 o 
   2  -7   6        0.53        0.71      4.44 o 
   3  -7   6      620.03      637.43     13.84 o 
   4  -7   6      229.61      213.47      9.16 o 
   5  -7   6       27.06       24.96      5.49 o 
   6  -7   6       21.86       21.22      5.41 o 
   7  -7   6      101.96      108.29      7.69 o 
  -8  -6   6        1.03        2.28      3.76 o 
  -7  -6   6       13.79       12.44      7.06 o 
  -6  -6   6        1.71        1.57      5.37 o 
  -5  -6   6      294.77      299.31     16.24 o 
  -4  -6   6       56.24       65.96      4.74 o 
  -3  -6   6       30.19       20.25      3.82 o 
  -2  -6   6      367.84      353.08      9.21 o 
  -1  -6   6      453.59      476.90     11.31 o 
   0  -6   6       48.85       55.60      4.63 o 
   1  -6   6       40.22       36.41      2.83 o 
   2  -6   6       66.05       66.35      5.94 o 
   3  -6   6        4.32        3.72      0.71 o 
   4  -6   6      138.09      157.20      7.61 o 
   5  -6   6        4.69        5.81      4.57 o 
   6  -6   6       24.73       18.42      4.84 o 
   7  -6   6     1430.60     1402.81     21.05 o 
   8  -6   6       64.10       54.46      5.84 o 
  -8  -5   6       16.35       28.64     18.87 o 
  -7  -5   6       24.70       26.48      7.23 o 
  -6  -5   6      252.29      235.59      8.51 o 
  -5  -5   6        1.50        1.72      2.71 o 
  -4  -5   6      415.96      406.84      9.37 o 
  -3  -5   6      569.86      576.34     12.39 o 
  -2  -5   6      577.59      622.13     12.32 o 
  -1  -5   6      317.63      346.91     12.82 o 
   0  -5   6       54.25       74.95      6.18 o 
   1  -5   6      496.47      481.22     18.10 o 
   2  -5   6       41.22       38.86      4.14 o 
   3  -5   6      181.25      166.42      4.07 o 
   4  -5   6      201.91      209.02      9.22 o 
   5  -5   6      301.52      301.19      9.67 o 
   6  -5   6      654.62      667.78     13.57 o 
   7  -5   6      591.45      583.99     19.03 o 
   8  -5   6       11.91       11.51      5.37 o 
   9  -5   6      119.49      126.60     11.59 o 
  -8  -4   6      247.31      271.01     15.61 o 
  -7  -4   6      195.19      204.82      7.90 o 
  -6  -4   6      243.30      239.59     10.11 o 
  -5  -4   6       68.79       59.63      4.62 o 
  -4  -4   6      190.05      188.97      7.74 o 
  -3  -4   6       80.71       98.61      5.27 o 
  -2  -4   6      169.37      159.19      5.58 o 
  -1  -4   6      608.04      631.02     15.31 o 
   0  -4   6      688.79      769.72     23.10 o 
   1  -4   6      116.08      128.44      5.02 o 
   2  -4   6      533.94      517.83      9.51 o 
   3  -4   6       82.67       84.83      4.70 o 
   4  -4   6      354.80      384.05     10.03 o 
   5  -4   6       18.58       23.30      4.53 o 
   6  -4   6        7.56        7.74      8.12 o 
   7  -4   6      447.90      422.45     14.97 o 
   8  -4   6       10.94       11.19      5.61 o 
   9  -4   6        1.26        6.15      5.17 o 
  -8  -3   6        2.03        3.18      3.00 o 
  -7  -3   6        2.49        3.61      2.96 o 
  -6  -3   6       42.49       46.91      5.75 o 
  -5  -3   6      257.56      239.11     10.98 o 
  -4  -3   6       34.96       32.40      4.19 o 
  -3  -3   6       15.07       25.48      3.67 o 
  -2  -3   6     2492.46     2662.46     40.18 o 
  -1  -3   6      808.01      809.68     12.80 o 
   0  -3   6        9.21       18.54      1.82 o 
   1  -3   6      476.64      473.33     11.71 o 
   2  -3   6      245.09      238.64      5.23 o 
   3  -3   6        0.06        0.19      0.81 o 
   4  -3   6      192.01      210.83      5.76 o 
   5  -3   6       67.83       72.15      5.31 o 
   6  -3   6      189.74      173.26      7.16 o 
   7  -3   6        8.75       10.09      4.02 o 
   8  -3   6       86.91       80.31      6.43 o 
   9  -3   6        0.45        2.52      4.84 o 
  -9  -2   6        0.21        6.54      3.92 o 
  -8  -2   6      228.21      260.30      9.88 o 
  -7  -2   6       13.73       24.48      4.21 o 
  -6  -2   6      532.18      522.50     12.90 o 
  -5  -2   6        7.15        6.82      4.68 o 
  -4  -2   6       38.56       32.76      4.58 o 
  -3  -2   6      230.33      220.17      9.05 o 
  -2  -2   6       25.03       27.73      3.33 o 
  -1  -2   6      313.22      277.03      5.04 o 
   0  -2   6       74.19       53.36      3.07 o 
   1  -2   6     2727.89     3000.64     34.85 o 
   2  -2   6       68.72       50.36      2.85 o 
   3  -2   6       16.54       10.61      1.27 o 
   4  -2   6      170.50      161.14      3.21 o 
   5  -2   6       49.90       57.54      5.11 o 
   6  -2   6        4.54        7.11      1.57 o 
   7  -2   6       52.97       57.84      5.37 o 
   8  -2   6       92.29       84.05      6.53 o 
   9  -2   6      117.60      115.20      6.50 o 
  10  -2   6       55.67       51.28      5.34 o 
  -9  -1   6       33.38       28.92      5.48 o 
  -8  -1   6       34.31       31.84      4.86 o 
  -7  -1   6       15.78       10.87      3.46 o 
  -6  -1   6      809.24      817.55     16.52 o 
  -5  -1   6       70.97       62.81      7.85 o 
  -4  -1   6      176.32      173.60      9.94 o 
  -3  -1   6      366.00      336.56      8.61 o 
  -2  -1   6     1059.66     1129.51     17.96 o 
  -1  -1   6        1.59        1.40      1.47 o 
   0  -1   6      261.53      241.14      3.64 o 
   1  -1   6      284.38      271.99     10.77 o 
   2  -1   6       45.76       36.28      1.91 o 
   3  -1   6      319.41      356.84      7.77 o 
   4  -1   6       37.04       39.35      1.45 o 
   5  -1   6        8.14        3.35      1.37 o 
   6  -1   6       61.72       62.09      2.89 o 
   7  -1   6      360.95      319.12      8.97 o 
   8  -1   6       29.33       30.05      4.40 o 
   9  -1   6      244.91      257.06      8.84 o 
  10  -1   6        0.10        6.40      3.41 o 
  -8   0   6      196.03      223.61      9.39 o 
  -7   0   6      263.69      264.37      9.95 o 
  -6   0   6        3.68        7.01      4.02 o 
  -5   0   6       38.41       44.46      7.95 o 
  -4   0   6      117.62      122.75      5.72 o 
  -3   0   6       68.44       69.14      4.27 o 
  -2   0   6      410.95      380.20     14.83 o 
  -1   0   6     1751.70     1884.10     19.94 o 
   0   0   6      233.89      190.22      3.56 o 
   1   0   6      200.70      176.14      1.59 o 
   2   0   6      487.21      509.23      6.17 o 
   3   0   6        6.40       11.81      0.96 o 
   4   0   6       99.35       88.24      2.15 o 
   5   0   6      780.73      766.67     11.64 o 
   6   0   6        0.29        3.21      2.92 o 
   7   0   6        5.16        7.78      4.19 o 
   8   0   6      136.44      124.52      8.31 o 
   9   0   6        0.10       -1.06      2.66 o 
  10   0   6       38.32       40.74      6.56 o 
  -8   1   6      222.21      236.05      9.78 o 
  -7   1   6       14.14       17.60      5.58 o 
  -6   1   6      125.34      125.93     10.28 o 
  -5   1   6      219.49      197.56      8.29 o 
  -4   1   6        2.81        5.32      4.41 o 
  -3   1   6      232.40      233.94      9.88 o 
  -2   1   6      693.20      705.13     17.05 o 
  -1   1   6      921.06      967.30     15.59 o 
   0   1   6      782.84      803.10      7.87 o 
   1   1   6       64.03       44.71      1.26 o 
   2   1   6      432.38      390.56      3.61 o 
   3   1   6       53.07       73.48      1.61 o 
   4   1   6       42.91       33.43      1.43 o 
   5   1   6      544.31      558.63      7.65 o 
   6   1   6        9.66       13.14      2.35 o 
   7   1   6       38.85       32.06      3.72 o 
   8   1   6        8.47        5.92      3.00 o 
   9   1   6       41.67       42.84      3.99 o 
  10   1   6       24.98       21.49      3.62 o 
  -8   2   6      127.31      139.30      8.91 o 
  -7   2   6       99.79      104.69     10.70 o 
  -6   2   6        9.44       15.09      4.55 o 
  -5   2   6       51.61       64.92      5.93 o 
  -4   2   6      537.26      503.93     12.69 o 
  -3   2   6       90.95       76.22      9.96 o 
  -2   2   6     1422.00     1432.98     25.42 o 
  -1   2   6      101.17      129.40      3.84 o 
   0   2   6       34.20       50.59      1.80 o 
   1   2   6     1134.06     1106.86      8.28 o 
   2   2   6      422.19      417.79      3.68 o 
   3   2   6      417.08      434.16      4.39 o 
   4   2   6       44.19       38.29      1.76 o 
   5   2   6      446.55      422.40      5.19 o 
   6   2   6       49.00       39.07      3.07 o 
   7   2   6      150.94      129.45      4.98 o 
   8   2   6      169.84      144.28      7.61 o 
   9   2   6        3.79        3.15      2.19 o 
  10   2   6        0.51        4.70      4.02 o 
  -8   3   6      234.00      241.70     15.48 o 
  -7   3   6        2.32        2.93      4.16 o 
  -6   3   6        0.14       -0.49      3.30 o 
  -5   3   6      249.38      232.19      8.52 o 
  -4   3   6     2237.87     2187.32     27.13 o 
  -3   3   6        3.09        1.73      4.25 o 
  -2   3   6        0.02        0.23      2.76 o 
  -1   3   6      965.91     1089.23     11.77 o 
   0   3   6      712.32      701.79      6.90 o 
   1   3   6     1021.13     1108.21      9.21 o 
   2   3   6        0.37        1.40      1.12 o 
   3   3   6      213.07      172.97      3.37 o 
   4   3   6      747.00      716.71      7.85 o 
   5   3   6       18.33       16.05      1.55 o 
   6   3   6      357.70      353.94      5.10 o 
   7   3   6       84.33       87.30      4.76 o 
   8   3   6      493.87      471.69      9.45 o 
   9   3   6       59.99       51.35      6.56 o 
  10   3   6       58.89       67.93      7.74 o 
  -8   4   6        0.09        0.52      4.87 o 
  -7   4   6       74.15       70.66     14.68 o 
  -6   4   6       66.04       62.45      6.50 o 
  -5   4   6      369.83      370.46     11.09 o 
  -4   4   6      175.63      178.13      6.11 o 
  -3   4   6        6.07        3.48      2.63 o 
  -2   4   6      355.97      313.77      9.05 o 
  -1   4   6       52.71       68.89      3.52 o 
   0   4   6     1040.41     1267.11     17.29 o 
   1   4   6        0.90        3.92      1.46 o 
   2   4   6      731.25      811.24      7.64 o 
   3   4   6      175.94      191.96      3.71 o 
   4   4   6        3.06        3.13      0.80 o 
   5   4   6      411.27      387.60      5.39 o 
   6   4   6      485.38      417.88      5.09 o 
   7   4   6     1315.21     1262.41     41.90 o 
   8   4   6      361.18      345.12     14.72 o 
   9   4   6      127.25      117.34      8.88 o 
  10   4   6        1.37        4.78      4.31 o 
  -7   5   6       83.00       74.40      6.46 o 
  -6   5   6       40.22       35.32      3.72 o 
  -5   5   6       49.99       56.09      5.00 o 
  -4   5   6      462.58      438.60      9.47 o 
  -3   5   6        2.94        5.74      3.18 o 
  -2   5   6       96.25      102.84      5.23 o 
  -1   5   6      320.20      309.66      7.69 o 
   0   5   6      822.93      829.84     11.10 o 
   1   5   6      908.37      952.54     15.94 o 
   2   5   6      332.95      294.24      5.80 o 
   3   5   6       37.82       25.03      1.31 o 
   4   5   6        0.29        0.89      2.09 o 
   5   5   6       42.67       54.39      4.75 o 
   6   5   6       42.07       39.49      4.40 o 
   7   5   6      379.32      337.68     12.31 o 
   8   5   6      279.89      262.13     12.69 o 
   9   5   6        2.71       -1.06      3.43 o 
  10   5   6       26.80       29.44     20.52 o 
  -7   6   6       17.60       24.39      5.33 o 
  -6   6   6        5.10        5.68      4.68 o 
  -5   6   6       45.55       48.64      4.14 o 
  -4   6   6        2.46        3.05      2.28 o 
  -3   6   6       53.27       48.34      4.41 o 
  -2   6   6       25.25       25.28      3.67 o 
  -1   6   6      366.71      370.77      7.99 o 
   0   6   6        1.10        2.56      1.89 o 
   1   6   6      503.38      484.61     11.85 o 
   2   6   6        1.30        1.47      1.70 o 
   3   6   6       33.87       28.68      1.26 o 
   4   6   6      144.55      149.91      7.21 o 
   5   6   6       51.82       65.29      4.95 o 
   6   6   6      108.13       88.67      5.48 o 
   7   6   6        6.98       10.45      4.19 o 
   8   6   6        7.50       12.69      5.12 o 
   9   6   6       25.31       23.69      5.41 o 
  -6   7   6       50.79       59.50      6.84 o 
  -5   7   6       82.69       77.36      6.87 o 
  -4   7   6       49.77       52.17      4.01 o 
  -3   7   6       10.24        6.67      2.79 o 
  -2   7   6      387.14      365.72      9.68 o 
  -1   7   6      405.22      371.17      7.62 o 
   0   7   6      334.92      317.98      7.59 o 
   1   7   6      753.07      800.45     10.82 o 
   2   7   6      141.47      114.11      4.08 o 
   3   7   6      182.44      162.62      7.45 o 
   4   7   6        0.81        1.73      3.40 o 
   5   7   6        2.09        4.83      3.02 o 
   6   7   6      627.22      585.63     20.35 o 
   7   7   6        6.34        7.70      3.60 o 
   8   7   6      138.11      128.80      9.05 o 
   9   7   6        6.66        7.11      3.89 o 
  -5   8   6       75.39       73.42     11.02 o 
  -4   8   6       37.32       30.52      5.10 o 
  -3   8   6       86.24       88.39      5.58 o 
  -2   8   6       49.07       41.99      3.69 o 
  -1   8   6      351.73      358.90     14.77 o 
   0   8   6        0.79        1.33      2.18 o 
   1   8   6      717.50      660.03     10.44 o 
   2   8   6      283.37      268.36      5.80 o 
   3   8   6       82.60       81.72      7.03 o 
   4   8   6        8.22        5.36      3.02 o 
   5   8   6       50.76       53.30      5.42 o 
   6   8   6       11.21       15.48      5.12 o 
   7   8   6       75.80       69.92      7.36 o 
   8   8   6        3.08        3.05      3.64 o 
  -4   9   6       19.62       32.77      5.57 o 
  -3   9   6       28.48       33.41      4.16 o 
  -2   9   6       34.57       32.81      3.80 o 
  -1   9   6       73.21       63.50      4.15 o 
   0   9   6      234.44      235.69      6.90 o 
   1   9   6       14.98       27.65      3.20 o 
   2   9   6      752.36      796.99     17.18 o 
   3   9   6        4.21        5.59      3.38 o 
   4   9   6       14.84       24.19      5.39 o 
   5   9   6      149.78      162.90      8.00 o 
   6   9   6        2.93        0.55      3.51 o 
   7   9   6       25.66       29.10      6.26 o 
   8   9   6       94.92      109.01      9.56 o 
  -3  10   6       13.93       18.57      5.20 o 
  -2  10   6       19.29       10.20      3.13 o 
  -1  10   6      299.38      269.97      7.31 o 
   0  10   6       19.56       19.26      4.41 o 
   1  10   6        8.49        8.01      3.20 o 
   2  10   6       78.92       83.51      9.39 o 
   3  10   6       88.49       98.44      8.56 o 
   4  10   6        0.24        6.68      3.62 o 
   5  10   6        0.90        0.71      3.37 o 
   7  10   6        2.52        2.96      3.76 o 
  -2  11   6        0.83        2.10      3.45 o 
  -1  11   6      126.80      129.37      7.63 o 
   0  11   6      152.84      176.34      8.44 o 
   1  11   6       95.62      110.23      9.91 o 
   2  11   6      119.86      140.66      8.48 o 
   3  11   6       56.53       68.04      7.00 o 
   4  11   6       10.86       14.08      5.07 o 
   5  11   6       11.10       10.62      5.92 o 
   1  12   6        2.11        3.09      3.65 o 
   2  12   6       36.71       28.41      6.24 o 
   3  12   6      270.27      299.33     12.44 o 
  -3 -11   7      147.48      164.29     14.34 o 
  -2 -11   7       47.00       34.77      8.50 o 
  -1 -11   7        2.67        2.46      3.31 o 
   0 -11   7       82.10       79.14     10.07 o 
   1 -11   7       16.48       23.92      5.38 o 
   2 -11   7        0.08        2.75      4.54 o 
  -4 -10   7        0.46        4.48      7.15 o 
  -3 -10   7        2.62       11.97      8.59 o 
  -2 -10   7        0.02        4.75      4.44 o 
  -1 -10   7        0.81        3.70      3.64 o 
   0 -10   7        0.50        0.99      3.63 o 
   1 -10   7      446.19      474.28     12.85 o 
   2 -10   7       50.71       53.93      5.92 o 
   3 -10   7      203.03      203.33      9.19 o 
   4 -10   7       23.64       19.40      5.21 o 
  -5  -9   7        2.34       14.55      7.70 o 
  -4  -9   7       35.14       24.45      7.23 o 
  -3  -9   7      173.29      162.39     12.44 o 
  -2  -9   7       63.14       74.00     10.89 o 
  -1  -9   7        0.40        2.78      3.56 o 
   0  -9   7       45.40       44.00      6.45 o 
   1  -9   7      813.62      828.50     19.95 o 
   2  -9   7      234.68      220.18      9.20 o 
   3  -9   7       23.26       14.86      4.44 o 
   4  -9   7        4.02        6.71      4.30 o 
   5  -9   7       33.54       37.14      8.76 o 
   6  -9   7       14.53       15.04      5.16 o 
  -6  -8   7        4.50        4.61      5.33 o 
  -5  -8   7      266.51      269.53     14.97 o 
  -4  -8   7       18.27       18.27      5.75 o 
  -3  -8   7       15.96       12.00      3.43 o 
  -2  -8   7       11.91       10.34      3.82 o 
  -1  -8   7       23.51       22.15      4.32 o 
   0  -8   7        6.21        9.83      4.38 o 
   1  -8   7        2.21        8.45      4.99 o 
   2  -8   7       21.22       21.94      4.78 o 
   3  -8   7      130.80      124.35      9.41 o 
   4  -8   7       72.12       62.95      6.24 o 
   5  -8   7       99.21      112.96      7.49 o 
   6  -8   7        8.50        9.01      3.86 o 
   7  -8   7      110.79      113.68      8.12 o 
  -7  -7   7       37.35       39.72      7.70 o 
  -6  -7   7        8.04        8.35      2.71 o 
  -5  -7   7       83.28       79.02      9.39 o 
  -4  -7   7      112.49      104.05      5.83 o 
  -3  -7   7       94.17       82.39      5.12 o 
  -2  -7   7       91.38       83.39      5.75 o 
  -1  -7   7       22.60       26.86      3.89 o 
   0  -7   7       63.56       46.52      5.29 o 
   1  -7   7      404.31      386.48     10.35 o 
   2  -7   7       23.22       28.44      4.94 o 
   3  -7   7        4.08        2.32      4.08 o 
   4  -7   7      169.24      171.16     10.22 o 
   5  -7   7       13.52       12.04      4.41 o 
   6  -7   7      123.21      119.80      7.73 o 
   7  -7   7      313.48      295.52     10.74 o 
  -7  -6   7        8.76        5.29      4.82 o 
  -6  -6   7       32.65       36.76      7.74 o 
  -5  -6   7      558.46      577.56     42.32 o 
  -4  -6   7      612.82      614.83     11.66 o 
  -3  -6   7        4.58        6.08      3.56 o 
  -2  -6   7      184.88      180.61      7.04 o 
  -1  -6   7       35.50       34.89      4.12 o 
   0  -6   7        2.62        7.98      3.68 o 
   1  -6   7      817.66      891.00     19.88 o 
   2  -6   7      472.30      486.24     15.35 o 
   3  -6   7       65.82       50.40      5.69 o 
   4  -6   7      197.24      215.49      8.22 o 
   5  -6   7       12.83       14.70      3.97 o 
   6  -6   7       22.71       32.71      9.09 o 
   7  -6   7        0.43        3.96      4.17 o 
   8  -6   7       77.44       69.59      6.46 o 
  -8  -5   7      185.16      189.50     26.06 o 
  -7  -5   7       15.53        6.09      7.06 o 
  -6  -5   7       46.32       51.69      4.84 o 
  -5  -5   7        0.30        1.25      2.75 o 
  -4  -5   7      542.13      571.25     17.09 o 
  -3  -5   7      147.53      147.56      6.59 o 
  -2  -5   7      180.47      179.90      8.50 o 
  -1  -5   7      221.16      261.03      7.70 o 
   0  -5   7        3.63        7.53      3.85 o 
   1  -5   7        5.91       12.57      4.80 o 
   2  -5   7      437.19      474.85     14.34 o 
   3  -5   7     1284.10     1325.53     16.34 o 
   4  -5   7      140.51      142.97      8.10 o 
   5  -5   7      142.10      137.06      6.80 o 
   6  -5   7      278.83      263.51      9.14 o 
   7  -5   7      188.45      185.82      8.84 o 
   8  -5   7       48.66       42.04      5.25 o 
   9  -5   7       23.58       26.68      5.01 o 
  -8  -4   7      126.02      174.49     12.82 o 
  -7  -4   7      194.86      188.87     10.41 o 
  -6  -4   7       47.70       57.34      5.23 o 
  -5  -4   7      122.26      112.23      6.35 o 
  -4  -4   7      358.78      345.19      9.35 o 
  -3  -4   7      627.45      616.25     13.10 o 
  -2  -4   7      316.29      279.27      7.80 o 
  -1  -4   7       30.31       23.52      4.40 o 
   0  -4   7       16.08       12.01      3.08 o 
   1  -4   7      323.96      346.69      7.65 o 
   2  -4   7       24.97       18.27      3.31 o 
   3  -4   7       33.08       27.19      2.73 o 
   4  -4   7      293.07      283.50     10.38 o 
   5  -4   7       36.24       37.90      5.40 o 
   6  -4   7       91.61       93.65      6.65 o 
   7  -4   7      487.13      504.67     12.86 o 
   8  -4   7      218.37      240.41      9.37 o 
   9  -4   7       97.44      106.78      7.44 o 
  -8  -3   7      170.96      178.63     25.51 o 
  -7  -3   7      149.94      132.84      6.75 o 
  -6  -3   7       63.90       77.76      6.59 o 
  -5  -3   7      173.68      179.32      7.05 o 
  -4  -3   7      346.53      332.54      9.73 o 
  -3  -3   7       53.31       51.03      4.51 o 
  -2  -3   7      182.43      184.81      8.21 o 
  -1  -3   7     1060.86     1053.12     23.35 o 
   0  -3   7        2.39        3.68      1.57 o 
   1  -3   7     1814.71     2053.73     47.64 o 
   2  -3   7     4033.23     4457.14     24.75 o 
   3  -3   7      286.01      284.57      3.86 o 
   4  -3   7       52.62       44.98      2.10 o 
   5  -3   7        0.17        4.03      4.01 o 
   6  -3   7        2.54        5.23      5.00 o 
   7  -3   7       46.24       49.37      5.53 o 
   8  -3   7        4.44        3.12      3.42 o 
   9  -3   7       33.42       42.02      5.51 o 
  -8  -2   7        2.47        3.43      3.72 o 
  -7  -2   7      138.32      129.77      7.01 o 
  -6  -2   7        5.18        3.39      3.10 o 
  -5  -2   7      119.55       86.41      7.02 o 
  -4  -2   7       52.36       65.21      6.43 o 
  -3  -2   7     1693.53     1813.30     35.83 o 
  -2  -2   7       59.90       83.66      4.91 o 
  -1  -2   7       92.79       87.48      3.11 o 
   0  -2   7       17.00       23.30      1.83 o 
   1  -2   7      264.54      253.34      6.52 o 
   2  -2   7      460.82      513.45      8.75 o 
   3  -2   7       62.33       64.23      2.75 o 
   4  -2   7      674.49      640.63     11.44 o 
   5  -2   7      188.52      189.67      4.86 o 
   6  -2   7        3.91        7.41      3.79 o 
   7  -2   7       36.55       23.21      3.77 o 
   8  -2   7       13.30       17.55      5.84 o 
   9  -2   7       85.10       81.64      6.22 o 
  10  -2   7       10.94       15.88      4.10 o 
  -8  -1   7      146.31      144.36      7.87 o 
  -7  -1   7        5.80        5.73      3.28 o 
  -6  -1   7      258.56      249.81      9.00 o 
  -5  -1   7        8.09        9.15      5.14 o 
  -4  -1   7        1.34        3.13      5.80 o 
  -3  -1   7      522.48      576.05     12.77 o 
  -2  -1   7      891.17      901.48     17.09 o 
  -1  -1   7       82.33       82.55      3.13 o 
   0  -1   7        0.37        2.04      1.19 o 
   1  -1   7     1433.90     1610.06     19.35 o 
   2  -1   7     2217.14     2524.14     25.79 o 
   3  -1   7      101.41      104.95      2.48 o 
   4  -1   7       14.40       20.74      2.04 o 
   5  -1   7      287.62      338.83      4.45 o 
   6  -1   7       23.11       28.67      3.81 o 
   7  -1   7        5.31        6.62      3.72 o 
   8  -1   7       51.91       44.58      4.35 o 
   9  -1   7      141.57      138.67      6.94 o 
  10  -1   7       45.55       59.72      5.35 o 
  -8   0   7       17.39       26.83      5.01 o 
  -7   0   7      235.81      220.77     10.11 o 
  -6   0   7       21.45       10.59      4.79 o 
  -5   0   7       17.94       10.56      4.64 o 
  -4   0   7      328.25      370.25     14.21 o 
  -3   0   7      526.29      534.01     24.58 o 
  -2   0   7        1.73        3.06      2.56 o 
  -1   0   7        1.99        2.26      1.59 o 
   0   0   7       10.21        9.57      2.16 o 
   1   0   7      888.29     1064.41     11.75 o 
   2   0   7      375.79      427.68      6.56 o 
   3   0   7      578.14      602.28      5.36 o 
   4   0   7      156.23      134.73      2.62 o 
   5   0   7       93.64       92.36      3.07 o 
   6   0   7       39.80       41.02      2.79 o 
   7   0   7        7.74        4.12      2.65 o 
   8   0   7        8.10       13.42      3.90 o 
   9   0   7      187.11      170.16      7.61 o 
  10   0   7       31.01       21.35      3.96 o 
  -8   1   7       77.02       66.91      6.50 o 
  -7   1   7       78.41       72.58      6.25 o 
  -6   1   7       11.13        9.69      5.41 o 
  -5   1   7       23.00       31.62      5.30 o 
  -4   1   7      510.54      473.12     16.67 o 
  -2   1   7      308.99      333.70     19.69 o 
  -1   1   7      399.21      413.32      6.29 o 
   0   1   7       28.25       18.42      1.55 o 
   1   1   7      114.76      101.61      1.62 o 
   2   1   7        9.56        9.30      1.76 o 
   3   1   7      275.31      290.14      2.54 o 
   4   1   7       46.43       38.28      1.57 o 
   5   1   7       19.71       12.19      1.74 o 
   6   1   7        1.82        2.61      1.95 o 
   7   1   7        2.22        2.84      2.78 o 
   8   1   7      448.56      390.27      8.57 o 
   9   1   7        1.48        1.14      2.60 o 
  10   1   7       64.82       57.95      7.06 o 
  -8   2   7      162.11      170.86     11.63 o 
  -7   2   7       23.97       38.75      8.54 o 
  -6   2   7      148.58      142.02      7.58 o 
  -5   2   7       89.20       99.43      6.82 o 
  -4   2   7      158.10      157.57     10.19 o 
  -3   2   7      422.80      428.92     15.31 o 
  -2   2   7      230.95      224.08      7.01 o 
  -1   2   7      247.59      183.13      4.41 o 
   0   2   7     1581.25     1555.53     26.67 o 
   1   2   7       32.33       45.80      1.67 o 
   2   2   7      809.26      817.21      7.88 o 
   3   2   7        9.69       10.13      0.87 o 
   4   2   7      609.93      628.68      7.21 o 
   5   2   7      296.01      315.21      4.42 o 
   6   2   7      241.66      233.17      5.93 o 
   7   2   7       11.95        7.50      2.45 o 
   8   2   7      275.72      245.46      6.83 o 
   9   2   7       15.56       12.17      3.03 o 
  10   2   7       70.35       66.45      7.23 o 
  -8   3   7       21.60       27.16      8.71 o 
  -7   3   7      124.31      120.69      7.87 o 
  -6   3   7        1.54        2.90      3.61 o 
  -5   3   7      204.85      191.71      8.19 o 
  -4   3   7      227.08      197.20     11.12 o 
  -3   3   7        3.05        1.14      5.29 o 
  -2   3   7       73.63       76.43      4.22 o 
  -1   3   7      300.93      346.33      7.38 o 
   0   3   7     3004.61     3154.87     22.75 o 
   1   3   7      155.30      154.72      3.11 o 
   2   3   7     1013.58     1093.69     10.05 o 
   3   3   7        0.42        1.56      1.02 o 
   4   3   7     1469.02     1530.28     16.58 o 
   5   3   7      275.87      271.77      3.80 o 
   6   3   7       62.55       60.44      2.36 o 
   7   3   7       47.43       43.31      4.12 o 
   8   3   7      635.58      609.61     20.37 o 
   9   3   7       26.56       18.06      4.74 o 
  10   3   7        5.96        1.86      3.76 o 
  -7   4   7       25.12       22.46      5.47 o 
  -6   4   7        2.85        2.32      3.61 o 
  -5   4   7       35.24       43.09      5.52 o 
  -4   4   7      280.10      284.14      8.73 o 
  -3   4   7      121.22      121.88      5.40 o 
  -2   4   7        5.87        3.91      3.03 o 
  -1   4   7      668.38      640.54     10.44 o 
   0   4   7      918.00      867.44     13.27 o 
   1   4   7      433.65      495.75      5.32 o 
   2   4   7      102.68       81.72      2.23 o 
   3   4   7     1136.43     1236.24     20.81 o 
   4   4   7      173.39      175.94      3.42 o 
   5   4   7      140.00      129.68      4.01 o 
   6   4   7      624.77      592.69      8.24 o 
   7   4   7       16.11       17.79      2.16 o 
   8   4   7      103.72       84.05     13.87 o 
   9   4   7       81.37       80.88      6.81 o 
  -7   5   7      122.07      124.45      8.62 o 
  -6   5   7      177.82      173.31      6.49 o 
  -5   5   7      125.24      118.85      5.56 o 
  -4   5   7       53.42       38.78      5.14 o 
  -3   5   7       45.18       46.46      4.06 o 
  -2   5   7        0.41        2.61      2.65 o 
  -1   5   7       16.12       21.22      3.03 o 
   0   5   7      182.02      195.00      5.12 o 
   1   5   7        0.66        2.17      2.02 o 
   2   5   7      545.41      568.28      6.91 o 
   3   5   7       98.25       92.32      2.27 o 
   4   5   7       36.63       39.94      1.62 o 
   5   5   7      254.75      252.71      8.09 o 
   6   5   7       19.46       13.28      2.98 o 
   7   5   7       15.24       12.69      2.96 o 
   8   5   7       52.04       47.21      5.80 o 
   9   5   7       57.57       45.26      5.80 o 
  10   5   7        0.15        0.00      1.52 o 
  -6   6   7       57.51       45.80      6.20 o 
  -5   6   7       16.51       16.76      3.32 o 
  -4   6   7      132.32      127.26      8.69 o 
  -3   6   7        4.10        3.89      3.14 o 
  -2   6   7      105.05       91.27      4.75 o 
  -1   6   7      384.44      332.93      7.82 o 
   0   6   7       36.47       31.68      3.38 o 
   1   6   7      237.50      193.19      5.46 o 
   2   6   7      652.61      715.38     10.91 o 
   3   6   7      145.91      140.23      3.69 o 
   4   6   7        0.10        2.44      3.20 o 
   5   6   7       34.41       29.11      5.03 o 
   6   6   7        8.77       10.45      2.93 o 
   7   6   7       21.86       32.32      5.80 o 
   8   6   7      112.60      103.08      7.78 o 
   9   6   7      138.83      117.09      8.97 o 
  -6   7   7       66.74       77.29      7.82 o 
  -5   7   7      257.34      300.79     16.24 o 
  -4   7   7        2.41        3.86      2.42 o 
  -3   7   7       42.79       45.66      4.07 o 
  -2   7   7       28.62       30.82      3.61 o 
  -1   7   7        0.04        2.16      2.93 o 
   0   7   7      142.93      154.97      5.45 o 
   1   7   7        4.34        5.68      2.38 o 
   2   7   7     1554.07     1625.12     19.86 o 
   3   7   7       41.56       33.53      2.25 o 
   4   7   7      296.97      296.51      8.75 o 
   5   7   7       82.23       70.80      6.12 o 
   6   7   7       95.18       81.38      5.75 o 
   7   7   7       49.54       48.60      5.88 o 
   8   7   7       40.21       38.32      5.92 o 
   9   7   7        2.06        0.97      3.21 o 
  -5   8   7       51.51       72.29      9.90 o 
  -4   8   7       62.53       59.07      4.43 o 
  -3   8   7       25.97       16.76      3.04 o 
  -2   8   7      171.75      163.92      6.10 o 
  -1   8   7      166.19      159.37      5.88 o 
   0   8   7      198.10      195.13      6.03 o 
   1   8   7        0.20        1.44      2.70 o 
   2   8   7        5.46        5.37      1.96 o 
   3   8   7      301.86      305.89      9.77 o 
   4   8   7       60.14       68.69      6.63 o 
   5   8   7      175.96      146.88      8.08 o 
   6   8   7        6.61        2.57      3.69 o 
   7   8   7      101.03       92.30      7.74 o 
   8   8   7        9.37       10.96      3.89 o 
  -4   9   7       40.19       36.07      6.26 o 
  -3   9   7       63.72       50.11      5.30 o 
  -2   9   7        4.19        5.59      2.58 o 
  -1   9   7       10.53       11.43      3.08 o 
   0   9   7       25.00       19.67      2.87 o 
   1   9   7       17.93       22.33      2.67 o 
   2   9   7      488.33      510.59     13.11 o 
   3   9   7        8.73       13.58      3.96 o 
   4   9   7       25.86       23.65      4.98 o 
   5   9   7       56.20       64.73     10.64 o 
   6   9   7      221.01      205.68      8.81 o 
   7   9   7        2.07        6.34      3.43 o 
   8   9   7       20.35       26.94      5.75 o 
  -3  10   7        0.02        1.22      3.27 o 
  -2  10   7       54.77       50.22      5.90 o 
  -1  10   7        2.56        6.22      2.87 o 
   0  10   7       48.37       41.99      3.88 o 
   1  10   7        3.10       11.91      4.47 o 
   2  10   7       19.14       18.00      5.22 o 
   3  10   7        7.08        7.23      4.05 o 
   4  10   7       30.40       31.39      7.23 o 
   5  10   7       45.56       54.33      5.23 o 
   6  10   7        8.05       17.43      4.99 o 
   7  10   7       89.50       93.40      9.18 o 
  -1  11   7       10.55        9.04      4.81 o 
   0  11   7       55.01       46.33      9.20 o 
   1  11   7        1.24        0.27      3.05 o 
   2  11   7        1.26        3.16      2.83 o 
   3  11   7       22.27       19.55      4.98 o 
   4  11   7      120.09      159.02     10.22 o 
   5  11   7        0.01        5.09      4.55 o 
  -2 -11   8      101.37      101.05     11.17 o 
  -1 -11   8       27.48       32.14      4.63 o 
   0 -11   8       19.41       22.05      4.71 o 
   1 -11   8      102.76      117.74      8.20 o 
   2 -11   8      103.35      115.67      7.97 o 
  -4 -10   8       31.33       30.88      8.16 o 
  -3 -10   8      311.03      337.93     16.92 o 
  -2 -10   8      107.67       95.90      6.28 o 
  -1 -10   8        7.56        7.83      3.63 o 
   0 -10   8        0.21        2.21      3.74 o 
   1 -10   8       43.41       53.05      5.75 o 
   2 -10   8       41.84       38.91      5.43 o 
   3 -10   8       47.76       51.97     16.79 o 
   4 -10   8       16.21       18.62      4.67 o 
  -5  -9   8       82.05       81.26     10.19 o 
  -4  -9   8       32.29       33.04      6.68 o 
  -3  -9   8       17.51       27.07      8.50 o 
  -2  -9   8        6.77        8.50      5.58 o 
  -1  -9   8       21.99       18.98      4.09 o 
   0  -9   8        0.40       -0.49      3.62 o 
   1  -9   8       43.83       46.50      5.62 o 
   2  -9   8       66.93       70.80      6.67 o 
   3  -9   8      186.12      210.80      9.18 o 
   4  -9   8       29.81       28.01      5.48 o 
   5  -9   8        1.33        4.54      3.67 o 
  -6  -8   8       81.42      105.41     11.55 o 
  -5  -8   8       16.48       12.31      3.09 o 
  -4  -8   8        3.45        5.92      5.75 o 
  -3  -8   8       92.09      102.93      8.59 o 
  -2  -8   8       54.88       48.34      5.28 o 
  -1  -8   8       81.34       74.27      5.89 o 
   0  -8   8       72.47       76.01      5.83 o 
   1  -8   8       76.94       67.98      6.34 o 
   2  -8   8        6.55        6.11      3.58 o 
   3  -8   8       12.22       10.13      3.96 o 
   4  -8   8      129.81      143.53      8.14 o 
   5  -8   8        2.55       10.63      4.57 o 
   6  -8   8       44.38       46.84      6.27 o 
  -6  -7   8       12.96       12.94      3.31 o 
  -5  -7   8       46.30       41.12      9.56 o 
  -4  -7   8      838.44      817.32     18.55 o 
  -3  -7   8        6.58        5.39      3.43 o 
  -2  -7   8      224.66      225.70      8.39 o 
  -1  -7   8       68.42       74.89      5.83 o 
   0  -7   8      165.64      168.66      7.15 o 
   1  -7   8       31.37       32.67      5.02 o 
   2  -7   8      337.23      330.40     13.03 o 
   3  -7   8       30.10       30.64      5.26 o 
   4  -7   8        2.81        5.60      4.25 o 
   5  -7   8        0.96        3.06      4.38 o 
   6  -7   8       28.90       32.80      5.32 o 
   7  -7   8       80.42       69.58      7.00 o 
  -7  -6   8       28.34       37.05      8.63 o 
  -6  -6   8        0.65        5.58      5.41 o 
  -5  -6   8       80.56       84.51      6.39 o 
  -4  -6   8      379.31      400.49     10.37 o 
  -3  -6   8      131.52      129.06      6.23 o 
  -2  -6   8      206.58      197.30      7.56 o 
  -1  -6   8       76.44       77.41      5.85 o 
   0  -6   8      242.34      231.29      8.46 o 
   1  -6   8      174.15      184.34      9.73 o 
   2  -6   8       18.15       20.30      4.27 o 
   3  -6   8        3.91        3.90      3.67 o 
   4  -6   8      698.22      698.15     14.92 o 
   5  -6   8        0.02        2.86      3.49 o 
   6  -6   8        6.33        8.47      4.41 o 
   7  -6   8      139.61      136.14     11.40 o 
   8  -6   8       74.19       82.57     15.55 o 
  -7  -5   8       47.82       48.86     24.15 o 
  -6  -5   8       53.04       44.00      4.77 o 
  -5  -5   8       89.39       70.79      8.06 o 
  -4  -5   8     1924.21     2057.91     35.91 o 
  -3  -5   8      159.67      158.82     15.04 o 
  -2  -5   8      127.81      136.40      6.38 o 
  -1  -5   8      124.72      116.62      6.15 o 
   0  -5   8      479.07      463.48     14.64 o 
   1  -5   8       16.77       23.69      3.89 o 
   2  -5   8      380.32      384.84      9.99 o 
   3  -5   8      497.14      495.87      7.13 o 
   4  -5   8      897.48      865.05     71.42 o 
   5  -5   8        2.66        5.13      4.11 o 
   6  -5   8       52.62       56.43      5.65 o 
   7  -5   8      568.04      584.73     13.34 o 
   8  -5   8       38.19       42.67      6.47 o 
  -8  -4   8        4.07        1.99      5.37 o 
  -7  -4   8       45.01       44.56      6.92 o 
  -6  -4   8      114.92      120.49      7.76 o 
  -5  -4   8      113.64      100.34      6.14 o 
  -4  -4   8      889.28      877.69     15.95 o 
  -3  -4   8      214.03      237.21     12.56 o 
  -2  -4   8      285.45      277.78      8.05 o 
  -1  -4   8      319.52      298.08     10.66 o 
   0  -4   8       22.53       17.23      3.21 o 
   1  -4   8       17.79       17.58      2.96 o 
   2  -4   8      360.41      324.53      7.95 o 
   3  -4   8       22.77       19.09      2.27 o 
   4  -4   8      358.60      367.76     10.00 o 
   5  -4   8      110.67      112.94      6.65 o 
   6  -4   8      360.29      357.14     10.55 o 
   7  -4   8       23.16       25.89      4.74 o 
   8  -4   8        5.45        7.58      4.23 o 
   9  -4   8      137.54      135.40      7.79 o 
  -8  -3   8        4.15       12.24      4.01 o 
  -7  -3   8      199.01      195.14      8.81 o 
  -6  -3   8       32.93       30.75      5.35 o 
  -5  -3   8        1.25        2.04      2.20 o 
  -4  -3   8      611.25      577.28     12.74 o 
  -3  -3   8      230.83      197.81      8.93 o 
  -2  -3   8       80.85       92.08      5.77 o 
  -1  -3   8      280.69      252.78      6.42 o 
   0  -3   8      123.02      104.79      4.77 o 
   1  -3   8      183.36      169.78      4.28 o 
   2  -3   8      612.27      625.15     10.65 o 
   3  -3   8       22.39       19.72      1.56 o 
   4  -3   8      787.87      728.94     14.04 o 
   5  -3   8       33.21       25.43      1.95 o 
   6  -3   8       65.20       63.10      6.18 o 
   7  -3   8      126.13      123.86      6.90 o 
   8  -3   8       43.17       39.45      4.89 o 
   9  -3   8       13.15        8.62      3.74 o 
  -8  -2   8       54.37       52.48      5.78 o 
  -7  -2   8       47.40       52.13      5.38 o 
  -6  -2   8       21.92       19.54      4.53 o 
  -5  -2   8        3.63        6.21      5.22 o 
  -4  -2   8      232.52      207.14      9.20 o 
  -3  -2   8      224.69      228.68      7.79 o 
  -2  -2   8     1441.30     1474.26     20.80 o 
  -1  -2   8      554.67      564.83     22.46 o 
   0  -2   8      104.58      100.96      3.10 o 
   1  -2   8     2098.95     2202.78     22.90 o 
   2  -2   8     3126.53     3489.08     56.74 o 
   3  -2   8      141.42      148.01      5.70 o 
   4  -2   8       13.12       15.92      1.48 o 
   5  -2   8       86.07       91.82      3.67 o 
   6  -2   8       71.92       66.66      5.39 o 
   7  -2   8       94.61       95.89      8.44 o 
   8  -2   8        1.63        2.74      3.91 o 
   9  -2   8        0.28        3.26      3.35 o 
  10  -2   8      119.03      112.90     10.36 o 
  -8  -1   8        2.45        3.86      4.68 o 
  -7  -1   8       50.57       55.24      6.17 o 
  -6  -1   8       66.07       62.12      5.82 o 
  -5  -1   8        0.46        4.12      3.95 o 
  -4  -1   8      181.48      157.02      8.17 o 
  -3  -1   8       20.40       28.67      4.82 o 
  -2  -1   8      481.87      472.69     17.22 o 
  -1  -1   8       12.95       14.96      1.78 o 
   0  -1   8       91.19       86.73      3.14 o 
   1  -1   8     1508.24     1760.27     21.74 o 
   2  -1   8     2877.16     3366.95     21.66 o 
   3  -1   8      856.44      823.08     16.04 o 
   4  -1   8      405.88      425.40      8.80 o 
   5  -1   8        6.13        2.63      1.09 o 
   6  -1   8      124.13      128.34      4.89 o 
   7  -1   8        0.37        3.54      3.83 o 
   8  -1   8        0.02        1.20      2.74 o 
   9  -1   8       15.05       12.49      3.00 o 
  10  -1   8        3.55        4.79      3.54 o 
  -8   0   8       87.04       78.32      7.74 o 
  -7   0   8        0.20        2.97      4.12 o 
  -6   0   8      137.25      139.72     10.91 o 
  -5   0   8       17.39        8.31      4.19 o 
  -4   0   8       20.91       14.84      4.30 o 
  -3   0   8      157.87      159.28      6.26 o 
  -2   0   8     1902.85     2046.81     44.77 o 
  -1   0   8       83.42       61.74      2.60 o 
   0   0   8       16.75       20.90      1.67 o 
   1   0   8       34.67       41.89      1.42 o 
   2   0   8      149.30      159.81      9.22 o 
   3   0   8        9.38       16.57      3.13 o 
   4   0   8      158.74      133.64      2.30 o 
   5   0   8      400.48      386.91      5.36 o 
   6   0   8        8.93        6.48      2.21 o 
   7   0   8        4.16        6.50      3.17 o 
   8   0   8       36.92       31.75      4.15 o 
   9   0   8       94.84       88.52      5.35 o 
  10   0   8       44.59       60.79      5.27 o 
  -8   1   8      279.81      289.17     16.05 o 
  -7   1   8       67.13       61.42      6.26 o 
  -6   1   8       34.30       28.93      6.81 o 
  -5   1   8      342.73      315.30     14.09 o 
  -4   1   8        1.09        4.82      4.07 o 
  -3   1   8       80.40       80.75     10.26 o 
  -2   1   8        1.63        3.11      3.12 o 
  -1   1   8       24.81       21.31      2.00 o 
   0   1   8      360.68      318.87      5.99 o 
   1   1   8      314.09      386.12      4.84 o 
   2   1   8      719.69      867.41     13.56 o 
   3   1   8       11.82        8.97      3.00 o 
   4   1   8      530.37      559.11      5.85 o 
   5   1   8      295.64      318.32      4.80 o 
   6   1   8       10.69       13.53      2.16 o 
   7   1   8      243.95      234.49     11.07 o 
   8   1   8      708.98      740.44     19.12 o 
   9   1   8      117.02      125.32      5.56 o 
  10   1   8       18.04       25.89      6.05 o 
  -8   2   8       31.70       33.68      9.86 o 
  -7   2   8      103.10      115.94     13.03 o 
  -6   2   8        0.96        7.95      6.22 o 
  -5   2   8        1.72        6.18      3.68 o 
  -4   2   8      583.32      575.52     13.56 o 
  -3   2   8      162.90      170.81      7.54 o 
  -2   2   8      902.64      902.95     18.48 o 
  -1   2   8      599.15      581.80     13.73 o 
   0   2   8       86.59       82.64      2.66 o 
   1   2   8      484.84      501.39      9.18 o 
   2   2   8      168.76      214.44      3.70 o 
   3   2   8     1690.62     1778.68     18.76 o 
   4   2   8       94.35      105.92      2.18 o 
   5   2   8       23.93       22.31      1.88 o 
   6   2   8       70.60       65.32      3.18 o 
   7   2   8      147.35      163.51      4.63 o 
   8   2   8       26.85       24.62      3.31 o 
   9   2   8       12.23       18.61      4.23 o 
  -7   3   8        0.03        1.88      3.80 o 
  -6   3   8       50.02       52.45      7.78 o 
  -5   3   8       23.93       33.91      5.67 o 
  -4   3   8      129.53      105.15      7.01 o 
  -3   3   8        5.38        2.66      4.29 o 
  -2   3   8     1045.27     1023.25     16.16 o 
  -1   3   8      341.58      348.82      7.13 o 
   0   3   8      381.87      381.57      5.49 o 
   1   3   8      198.97      162.95      5.18 o 
   2   3   8      105.24      104.06      2.32 o 
   3   3   8      149.59      150.22      2.57 o 
   4   3   8      116.82      129.47      2.44 o 
   5   3   8      443.95      465.34      6.90 o 
   6   3   8      160.36      163.10      4.17 o 
   7   3   8      513.85      532.02      8.61 o 
   8   3   8      354.75      376.42     14.42 o 
   9   3   8      275.30      273.93     11.25 o 
  10   3   8       40.00       48.14      6.18 o 
  -7   4   8      277.24      336.37     17.89 o 
  -6   4   8      100.03       94.37      9.43 o 
  -5   4   8        0.02        2.89      4.02 o 
  -4   4   8       21.38       18.12      3.21 o 
  -3   4   8      382.97      383.02     13.81 o 
  -2   4   8       46.63       44.72      4.21 o 
  -1   4   8      196.76      212.56      5.72 o 
   0   4   8      190.41      181.57      7.47 o 
   1   4   8      520.15      529.28      6.89 o 
   2   4   8      410.43      430.45      6.68 o 
   3   4   8     1079.40     1125.86     10.54 o 
   4   4   8      483.79      450.28      7.29 o 
   5   4   8       25.32       26.18      1.66 o 
   6   4   8      100.77       97.00      3.53 o 
   7   4   8      265.14      297.55      8.10 o 
   8   4   8      142.24      116.45      7.36 o 
   9   4   8        0.04        1.23      1.99 o 
  -7   5   8       17.09       12.06      6.77 o 
  -6   5   8        1.21        4.49      3.35 o 
  -5   5   8      108.68      123.18      5.65 o 
  -4   5   8      297.82      291.37      7.73 o 
  -3   5   8        7.46        9.64      2.83 o 
  -2   5   8      143.79      152.19      5.65 o 
  -1   5   8      342.64      326.24      7.63 o 
   0   5   8      442.49      465.26      8.82 o 
   1   5   8      103.85      105.94      4.15 o 
   2   5   8        0.18        2.25      1.72 o 
   3   5   8      437.89      437.54     17.01 o 
   4   5   8       94.24      107.98      3.26 o 
   5   5   8      406.62      426.53      8.69 o 
   6   5   8      207.29      237.26      9.14 o 
   7   5   8       98.71       91.40      5.01 o 
   8   5   8        3.56        3.81      4.23 o 
   9   5   8       40.92       31.39     14.93 o 
  -6   6   8       80.56       79.97      6.88 o 
  -5   6   8       65.45       71.26      4.58 o 
  -4   6   8        1.21        1.29      2.54 o 
  -3   6   8       51.37       54.34      4.28 o 
  -2   6   8      343.06      286.79      7.70 o 
  -1   6   8      130.29      113.82      5.08 o 
   0   6   8      357.29      348.66      8.01 o 
   1   6   8      173.36      168.21      5.60 o 
   2   6   8        2.43        4.26      1.94 o 
   3   6   8      354.38      348.86      6.54 o 
   4   6   8       55.82       49.35      2.16 o 
   5   6   8       30.57       31.40      3.87 o 
   6   6   8       92.74       80.06      6.00 o 
   7   6   8       90.79       90.44      7.06 o 
   8   6   8        3.62        4.10      2.62 o 
   9   6   8       67.94       66.49      6.51 o 
  -5   7   8      241.28      268.97     11.56 o 
  -4   7   8       51.35       49.49      4.26 o 
  -3   7   8       52.25       54.55      4.34 o 
  -2   7   8      566.26      554.70      9.95 o 
  -1   7   8       76.29       82.62      4.37 o 
   0   7   8       12.58       13.28      3.12 o 
   1   7   8      185.71      184.11      5.52 o 
   2   7   8        0.96        1.92      1.92 o 
   3   7   8        3.98        4.48      1.88 o 
   4   7   8       12.68       13.17      3.28 o 
   5   7   8       49.10       51.69      5.28 o 
   6   7   8      257.19      229.66      8.66 o 
   7   7   8        6.41        7.44      8.42 o 
   9   7   8       57.66       56.13      7.19 o 
  -5   8   8      123.53      183.68     10.83 o 
  -4   8   8        0.29        4.09      3.93 o 
  -3   8   8       76.17       78.82      5.94 o 
  -2   8   8       69.93       63.41      4.31 o 
  -1   8   8       17.46       18.11      3.22 o 
   0   8   8      300.35      292.25      6.90 o 
   1   8   8      290.21      254.75      6.36 o 
   2   8   8      415.35      446.50      7.64 o 
   3   8   8       34.42       31.09      7.13 o 
   4   8   8       60.73       53.48      4.73 o 
   5   8   8       13.80       15.90      3.85 o 
   6   8   8        1.99        3.79      3.04 o 
   7   8   8       13.86       11.60      3.09 o 
  -4   9   8       15.17       12.19      4.44 o 
  -3   9   8       26.83       37.29      3.96 o 
  -2   9   8       14.38       14.58      3.31 o 
  -1   9   8      116.38      120.38      5.40 o 
   0   9   8      150.59      161.13      5.82 o 
   1   9   8        0.36        5.31      2.84 o 
   2   9   8        3.78       10.26      3.76 o 
   3   9   8       55.29       60.51      6.25 o 
   4   9   8        0.79        3.19      3.28 o 
   5   9   8       18.02       18.86      4.58 o 
   6   9   8      268.20      260.31     11.84 o 
   7   9   8       33.26       45.39      6.09 o 
  -2  10   8       89.21       85.04      5.10 o 
  -1  10   8       76.77       66.52      4.73 o 
   0  10   8       84.06       80.75      5.57 o 
   1  10   8       11.02        6.06      3.54 o 
   2  10   8        8.94       17.02      4.92 o 
   3  10   8      192.62      190.48     11.11 o 
   4  10   8        1.60        4.08      3.31 o 
   5  10   8      209.79      214.86     11.46 o 
   6  10   8       47.43       65.28      8.33 o 
  -1  11   8       69.64       49.62      5.93 o 
   0  11   8       80.15       82.28      6.77 o 
   1  11   8      379.73      441.91     13.50 o 
   2  11   8        4.25        2.92      3.02 o 
   3  11   8        0.20        3.14      4.34 o 
   4  11   8       38.88       36.39      6.49 o 
   5  11   8       36.21       43.94      5.76 o 
  -3 -10   9       30.14       40.90      7.78 o 
  -2 -10   9      145.44      167.08      8.09 o 
  -1 -10   9       10.45       17.22      6.13 o 
   0 -10   9       23.60       27.68      4.75 o 
   1 -10   9      188.53      212.81      9.21 o 
   2 -10   9       34.11       25.48      5.24 o 
   3 -10   9       55.73       52.19      5.93 o 
  -4  -9   9       44.67       32.32      6.30 o 
  -3  -9   9       91.82       74.83      9.56 o 
  -2  -9   9       12.47       14.34      4.40 o 
  -1  -9   9        1.59        4.68      5.08 o 
   0  -9   9       26.87       33.42      4.79 o 
   1  -9   9        1.65        5.36      4.35 o 
   2  -9   9       10.46        7.85      3.64 o 
   3  -9   9       42.47       43.61      5.38 o 
   4  -9   9      163.08      164.08     13.13 o 
   5  -9   9       35.93       33.06      5.58 o 
  -5  -8   9        8.71        6.26      5.63 o 
  -3  -8   9       56.90       47.06      5.02 o 
  -2  -8   9      342.44      324.24      9.74 o 
  -1  -8   9       40.49       41.45      5.42 o 
   0  -8   9      117.76      114.82      6.95 o 
   1  -8   9       13.53       15.40      4.54 o 
   2  -8   9        5.95        4.14      4.10 o 
   3  -8   9      210.88      240.35     12.77 o 
   4  -8   9       51.25       51.89      6.29 o 
   5  -8   9       16.21        7.57      5.84 o 
   6  -8   9      129.55      130.67      8.08 o 
  -6  -7   9       57.34       47.97      8.25 o 
  -5  -7   9        0.01        0.13      5.20 o 
  -4  -7   9      499.44      506.57     11.89 o 
  -3  -7   9       40.95       38.21      4.82 o 
  -2  -7   9        2.74        3.40      3.53 o 
  -1  -7   9        0.05        3.88      3.76 o 
   0  -7   9      201.12      206.41      9.62 o 
   1  -7   9        1.47        3.94      4.28 o 
   2  -7   9        1.14        1.57      3.98 o 
   3  -7   9       19.70       16.22      4.73 o 
   4  -7   9      935.09      968.12     21.38 o 
   5  -7   9       35.59       33.54      4.97 o 
   6  -7   9        0.10        2.79      4.24 o 
   7  -7   9        0.58        1.51      3.84 o 
  -6  -6   9       66.94       70.81     10.02 o 
  -5  -6   9      127.92      134.68      8.93 o 
  -4  -6   9      179.42      198.60      9.83 o 
  -3  -6   9       11.90       16.13      4.65 o 
  -2  -6   9      635.60      569.93     13.45 o 
  -1  -6   9      143.46      133.82      6.89 o 
   0  -6   9        3.94        8.46      3.71 o 
   1  -6   9       84.62       71.19      6.22 o 
   2  -6   9      255.18      252.25      8.09 o 
   3  -6   9      352.85      345.52      9.88 o 
   4  -6   9      116.65      112.90      7.57 o 
   5  -6   9      156.18      143.93      7.61 o 
   6  -6   9       12.60       11.37      4.03 o 
   7  -6   9        4.34        1.93      3.74 o 
   8  -6   9       21.01       23.08      5.69 o 
  -7  -5   9       53.23       39.93     31.05 o 
  -6  -5   9        1.42        3.81      3.76 o 
  -5  -5   9        8.30        8.92      3.04 o 
  -4  -5   9        3.11        4.19      4.07 o 
  -3  -5   9      345.58      361.80     10.41 o 
  -2  -5   9     1149.13     1153.31     19.06 o 
  -1  -5   9        8.68       30.52     13.37 o 
   0  -5   9     1399.24     1530.57     27.54 o 
   1  -5   9      442.82      394.97      9.55 o 
   2  -5   9        7.28        8.40      3.13 o 
   3  -5   9      228.15      215.33      6.17 o 
   4  -5   9      968.42      978.16     16.16 o 
   5  -5   9        0.75        3.35      4.24 o 
   6  -5   9        2.37        0.29      3.15 o 
   7  -5   9      141.78      148.00      9.75 o 
   8  -5   9       94.85       95.61      7.18 o 
  -7  -4   9       93.11       93.51      7.50 o 
  -6  -4   9      198.94      171.41      9.41 o 
  -5  -4   9        8.71        8.33      3.55 o 
  -4  -4   9      141.73      129.69      6.89 o 
  -3  -4   9        7.01        8.98      5.03 o 
  -2  -4   9      128.18      123.39      6.39 o 
  -1  -4   9      674.70      694.18     18.87 o 
   0  -4   9        9.17       11.18      3.41 o 
   1  -4   9        0.40        2.05      3.60 o 
   2  -4   9       29.57       10.58      3.42 o 
   3  -4   9      746.70      742.97     11.01 o 
   4  -4   9      490.79      496.27     14.09 o 
   5  -4   9      630.79      655.37     12.70 o 
   6  -4   9       10.99       13.46      3.84 o 
   7  -4   9        4.88       10.51      4.15 o 
   8  -4   9        2.82        5.99      4.55 o 
   9  -4   9       47.37       37.69      8.21 o 
  -7  -3   9      150.74      153.95      7.95 o 
  -6  -3   9      126.38      139.92      7.24 o 
  -5  -3   9       70.99       91.77      7.34 o 
  -4  -3   9        2.99        5.06      3.59 o 
  -3  -3   9      171.66      166.82      7.45 o 
  -2  -3   9     1380.36     1323.37     21.60 o 
  -1  -3   9       16.88       21.44      3.31 o 
   0  -3   9        5.03        5.48      3.20 o 
   1  -3   9        0.48        2.33      1.69 o 
   2  -3   9     1794.42     1978.53     36.18 o 
   3  -3   9       10.43       12.63      1.67 o 
   4  -3   9       96.68       89.13      2.88 o 
   5  -3   9      645.17      628.51      8.70 o 
   6  -3   9        6.95       11.28      3.64 o 
   7  -3   9        0.28        2.73      3.12 o 
   8  -3   9      111.95      123.12      6.59 o 
   9  -3   9       24.29       25.42      7.02 o 
  -7  -2   9      149.50      153.23      7.73 o 
  -6  -2   9       45.96       44.56      5.72 o 
  -5  -2   9      267.22      272.08     10.40 o 
  -4  -2   9      195.80      194.06      7.50 o 
  -3  -2   9       44.68       46.47      5.29 o 
  -2  -2   9       36.17       42.33      5.39 o 
  -1  -2   9      500.90      472.48      9.68 o 
   0  -2   9       95.17       86.53      2.81 o 
   1  -2   9       97.58      106.54      4.74 o 
   2  -2   9        0.88        1.06      1.31 o 
   3  -2   9       75.65       75.14      2.06 o 
   4  -2   9      780.65      813.62     10.50 o 
   5  -2   9      269.57      257.47      6.42 o 
   6  -2   9      938.97      921.03     16.15 o 
   7  -2   9       66.25       77.81      5.27 o 
   8  -2   9        5.96        6.28      4.89 o 
   9  -2   9       13.70        9.50      5.82 o 
  -8  -1   9        5.25        4.44      4.15 o 
  -7  -1   9        0.33        1.78      3.17 o 
  -6  -1   9       58.14       63.20      6.01 o 
  -5  -1   9       25.05       39.26      5.49 o 
  -4  -1   9       40.54       30.20      4.14 o 
  -3  -1   9      226.51      238.81      8.06 o 
  -2  -1   9      412.88      381.34      9.22 o 
  -1  -1   9       34.62       32.81      2.50 o 
   0  -1   9       96.63      109.43      3.48 o 
   1  -1   9      268.67      276.95      4.64 o 
   2  -1   9     2978.65     3122.23     24.39 o 
   3  -1   9      161.01      174.00      3.67 o 
   4  -1   9        6.01        4.38      1.21 o 
   5  -1   9      449.34      410.71      6.84 o 
   6  -1   9       15.44       15.45      3.20 o 
   7  -1   9        1.07        2.82      3.27 o 
   8  -1   9        1.63        1.91      3.28 o 
   9  -1   9        0.46        2.26      2.84 o 
  10  -1   9      318.24      338.90     16.45 o 
  -7   0   9       39.03       36.14      5.65 o 
  -6   0   9        2.52        2.93      3.56 o 
  -5   0   9      256.71      243.21      8.96 o 
  -4   0   9      104.38      124.88      7.02 o 
  -3   0   9        1.83       -0.18      3.39 o 
  -2   0   9       20.89       13.75      9.01 o 
  -1   0   9      174.61      157.18     10.72 o 
   0   0   9      415.88      439.72      7.49 o 
   1   0   9       17.96       15.49      1.02 o 
   2   0   9     2021.65     2134.77     34.60 o 
   3   0   9      455.77      500.62     21.45 o 
   4   0   9      112.56      123.37      2.59 o 
   5   0   9        9.20        6.51      1.30 o 
   6   0   9       13.06       13.17      2.69 o 
   7   0   9       10.87       10.76      2.25 o 
   8   0   9        2.93        8.62      2.75 o 
   9   0   9        0.71        2.20      2.45 o 
  10   0   9        0.21        8.42      5.46 o 
  -7   1   9        0.02        7.57      4.56 o 
  -6   1   9      147.53      154.68     14.61 o 
  -5   1   9       11.74       22.44      4.76 o 
  -4   1   9      518.06      568.49     13.90 o 
  -3   1   9       62.49       47.13      5.14 o 
  -2   1   9        0.03        2.87      3.85 o 
  -1   1   9       95.46       89.41      3.67 o 
   0   1   9      146.69      158.77      5.62 o 
   1   1   9        7.03       11.13      1.10 o 
   2   1   9       11.13        2.55      2.87 o 
   3   1   9      150.97      159.85      8.38 o 
   4   1   9      313.97      321.62      6.24 o 
   5   1   9      972.07      952.24     16.70 o 
   6   1   9      226.40      226.65      5.28 o 
   7   1   9      309.81      325.44      8.11 o 
   8   1   9      365.34      370.87      9.90 o 
   9   1   9        5.13        7.53      3.13 o 
  -7   2   9      352.77      364.11     17.64 o 
  -6   2   9      126.48      130.03      7.66 o 
  -5   2   9      166.09      168.29      8.02 o 
  -4   2   9       62.22       74.81      7.44 o 
  -3   2   9      444.00      438.49     11.31 o 
  -2   2   9      148.48      141.03      6.85 o 
  -1   2   9        0.75        2.15      2.97 o 
   0   2   9      281.81      305.81      5.60 o 
   1   2   9       71.60       80.09      5.03 o 
   2   2   9      208.76      207.24      6.67 o 
   3   2   9      238.12      243.29      3.56 o 
   4   2   9      240.89      231.13      2.85 o 
   5   2   9     2107.66     2110.03     41.69 o 
   6   2   9        0.06        1.69      2.32 o 
   7   2   9      503.42      515.01      8.47 o 
   8   2   9      370.75      346.75      9.21 o 
   9   2   9      116.75      105.88      7.91 o 
  -7   3   9        0.51        6.07      4.34 o 
  -6   3   9       28.93       33.66      5.11 o 
  -5   3   9      368.56      354.32     12.71 o 
  -4   3   9      299.17      290.27     10.05 o 
  -3   3   9      439.74      444.36     11.60 o 
  -2   3   9       21.26       17.89      3.75 o 
  -1   3   9      950.95      982.28     13.41 o 
   0   3   9     1077.52     1033.33     12.91 o 
   1   3   9       85.31       80.64      2.63 o 
   2   3   9       30.52       26.29      1.86 o 
   3   3   9      415.24      391.77      4.94 o 
   4   3   9      890.59      888.31     18.51 o 
   5   3   9      157.94      158.76      4.87 o 
   6   3   9      287.94      283.01      8.38 o 
   7   3   9       80.60       75.11      3.75 o 
   9   3   9       36.02       32.87      4.82 o 
  -7   4   9       21.54       17.88      5.40 o 
  -6   4   9      282.77      281.82     18.78 o 
  -5   4   9       35.10       44.03      4.74 o 
  -4   4   9      106.23      112.88      5.82 o 
  -3   4   9     1414.82     1453.06     18.13 o 
  -2   4   9     1410.77     1390.50     16.40 o 
  -1   4   9      103.88      103.17      4.96 o 
   0   4   9      177.49      160.37      5.21 o 
   1   4   9      876.77      899.87     12.52 o 
   2   4   9      106.30      101.10      3.85 o 
   3   4   9        1.50        1.93      1.28 o 
   4   4   9      834.75      849.98     21.56 o 
   5   4   9     1309.45     1301.49     29.29 o 
   6   4   9       25.31       27.25      2.55 o 
   7   4   9       27.82       32.21      6.88 o 
   8   4   9       53.52       50.83      7.44 o 
   9   4   9       49.28       47.50      4.91 o 
  -6   5   9       41.49       32.03      4.35 o 
  -5   5   9       89.47       78.86      5.88 o 
  -4   5   9        7.34        9.25      3.27 o 
  -3   5   9       67.76       60.28      5.02 o 
  -2   5   9        4.95        6.44      3.25 o 
  -1   5   9      401.72      416.82      8.64 o 
   0   5   9      942.77      935.46     17.38 o 
   1   5   9      102.77       85.95      3.94 o 
   2   5   9      106.52      104.77      4.05 o 
   3   5   9      576.19      552.02      7.28 o 
   4   5   9      108.68      104.43      3.43 o 
   5   5   9        5.73        6.26      2.10 o 
   6   5   9      324.87      375.87     12.14 o 
   7   5   9       74.15       63.84      8.10 o 
   8   5   9      212.87      194.99      8.38 o 
   9   5   9       44.65       34.09     14.21 o 
  -6   6   9      253.63      281.77     13.85 o 
  -5   6   9        3.97        5.20      2.94 o 
  -4   6   9       34.97       36.38      4.56 o 
  -3   6   9        8.67        7.46      2.90 o 
  -2   6   9      174.00      166.98      6.94 o 
  -1   6   9      142.14      151.08      5.62 o 
   0   6   9       69.02       71.80      4.15 o 
   1   6   9       14.76        9.59      2.69 o 
   2   6   9      521.91      511.77      8.47 o 
   3   6   9       16.08       13.34      2.37 o 
   4   6   9       73.80       72.93      2.64 o 
   5   6   9      690.13      706.38     13.75 o 
   6   6   9      106.55       99.50      8.73 o 
   7   6   9       81.89       88.83     10.49 o 
   8   6   9        1.50        0.55      1.82 o 
  -5   7   9        0.13        3.17      4.22 o 
  -4   7   9        3.13        3.21      2.78 o 
  -3   7   9       68.24       65.44      4.97 o 
  -2   7   9      183.68      148.36      6.14 o 
  -1   7   9       37.41       45.28      3.89 o 
   0   7   9       86.45       77.07      4.77 o 
   1   7   9       84.08       80.19      6.37 o 
   2   7   9       38.39       26.93      3.37 o 
   3   7   9      413.28      454.57      8.00 o 
   4   7   9       69.35       70.11      6.75 o 
   5   7   9       74.61       82.43      8.18 o 
   6   7   9      143.61      129.80      7.11 o 
   7   7   9       36.28       38.70     21.40 o 
   8   7   9        7.78        7.87      3.09 o 
  -4   8   9        0.32        1.47      2.47 o 
  -3   8   9       35.96       35.16      4.03 o 
  -2   8   9        5.18       13.52      3.45 o 
  -1   8   9      458.11      425.63     10.20 o 
   0   8   9        0.71        2.65      2.80 o 
   1   8   9       30.44       24.97      3.01 o 
   2   8   9       69.39       69.05      3.64 o 
   3   8   9       39.89       45.48      4.79 o 
   4   8   9       46.33       44.55      4.63 o 
   5   8   9       31.84       31.95      4.57 o 
   6   8   9       27.09       36.27      4.86 o 
   7   8   9        8.07       17.17      3.86 o 
  -3   9   9       52.70       51.92      4.50 o 
  -2   9   9        0.43        4.26      2.48 o 
  -1   9   9      177.96      172.45      6.11 o 
   0   9   9       73.96       72.41      4.32 o 
   1   9   9      335.76      344.07      8.15 o 
   2   9   9       15.64       12.68      4.68 o 
   3   9   9       36.37       45.51      5.19 o 
   4   9   9        3.87        2.17      2.83 o 
   5   9   9      148.94      158.65      8.87 o 
   6   9   9        0.02        2.39      2.60 o 
   7   9   9       34.25       25.16      3.76 o 
  -2  10   9       10.52        8.67      2.85 o 
  -1  10   9      107.10       91.80      5.23 o 
   0  10   9       90.17       95.44      6.34 o 
   1  10   9        0.28        3.08      3.00 o 
   2  10   9      105.77      119.11      6.88 o 
   3  10   9       47.81       66.49     15.35 o 
   4  10   9      321.36      369.66     11.71 o 
   5  10   9       27.02       40.35      5.73 o 
   6  10   9      221.29      228.50     16.07 o 
   0  11   9       10.71       10.85      4.46 o 
   1  11   9      328.46      354.21     13.95 o 
   2  11   9       75.28       77.07      8.19 o 
   3  11   9       81.04       69.75      7.59 o 
   4  11   9       97.86      101.25     10.98 o 
  -2 -10  10      679.29      636.48     23.33 o 
  -1 -10  10        0.77        4.40      5.00 o 
   0 -10  10       13.81        9.36      4.78 o 
   1 -10  10       47.45       48.00      6.56 o 
   2 -10  10       56.55       48.56      5.82 o 
   3 -10  10       33.17       41.15      6.37 o 
  -4  -9  10       16.17       12.44      4.95 o 
  -3  -9  10        0.37        3.76      4.78 o 
  -2  -9  10      359.97      375.47     11.54 o 
  -1  -9  10       21.00       19.14      4.64 o 
   0  -9  10        7.03        7.11      3.85 o 
   1  -9  10        3.16        4.89      4.14 o 
   2  -9  10      521.81      551.53     42.96 o 
   3  -9  10       24.92       26.67      4.81 o 
   4  -9  10      115.39       94.20      6.69 o 
   5  -9  10        9.69        9.54      4.71 o 
  -5  -8  10        0.10        5.10      3.26 o 
  -4  -8  10       73.81       84.39      9.48 o 
  -3  -8  10        0.16        4.50      4.87 o 
  -2  -8  10        0.79        5.22      3.69 o 
  -1  -8  10        2.80        6.44      4.29 o 
   0  -8  10      111.68      109.75      6.62 o 
   1  -8  10        3.66        5.47      3.42 o 
   2  -8  10       14.29       14.73      4.49 o 
   3  -8  10      208.00      196.82     11.00 o 
   4  -8  10      143.45      146.03      7.52 o 
   5  -8  10       79.31       75.27      7.21 o 
   6  -8  10        0.73        4.18      4.16 o 
  -4  -7  10       56.88       69.90      6.45 o 
  -3  -7  10       96.21       92.83     10.66 o 
  -2  -7  10      377.79      417.43     12.57 o 
  -1  -7  10       59.89       56.60      5.29 o 
   0  -7  10       39.25       40.69      4.60 o 
   1  -7  10       36.99       34.91      4.76 o 
   2  -7  10       39.62       41.07      5.84 o 
   3  -7  10       35.94       41.29      4.50 o 
   4  -7  10      121.43      127.33      6.62 o 
   5  -7  10      249.73      249.84      9.37 o 
   6  -7  10       30.51       39.19      5.58 o 
   7  -7  10        0.94        2.11      5.58 o 
  -6  -6  10        4.70        6.47      7.23 o 
  -5  -6  10      157.08      148.23      7.53 o 
  -4  -6  10      208.47      207.26      8.39 o 
  -3  -6  10        1.57        2.76      3.15 o 
  -2  -6  10      102.83       98.99      6.34 o 
  -1  -6  10      474.05      477.35     12.09 o 
   0  -6  10      107.61      109.24     10.15 o 
   1  -6  10        0.47        4.81      4.06 o 
   2  -6  10        6.89        3.55      3.74 o 
   3  -6  10      125.75      127.99      6.56 o 
   4  -6  10      266.68      289.82      8.95 o 
   5  -6  10        0.01        2.64      3.32 o 
   6  -6  10        3.85        7.25      4.77 o 
   7  -6  10      333.75      333.82     16.03 o 
  -6  -5  10      212.80      187.97      8.44 o 
  -5  -5  10      222.76      250.45     11.38 o 
  -4  -5  10      139.77      146.17      7.40 o 
  -3  -5  10       25.19       22.67      4.51 o 
  -2  -5  10      514.73      501.20     22.76 o 
  -1  -5  10       65.60       65.03      5.53 o 
   0  -5  10        0.02        0.34      3.00 o 
   1  -5  10      543.68      542.31     11.69 o 
   2  -5  10      110.19      107.78      6.05 o 
   3  -5  10        0.60        1.60      1.94 o 
   4  -5  10      664.61      696.01     13.96 o 
   5  -5  10      696.36      712.90     12.79 o 
   6  -5  10        0.16        2.73      3.00 o 
   7  -5  10        0.86        4.37      3.34 o 
   8  -5  10       30.68       28.64      9.43 o 
  -7  -4  10      100.33      116.84     10.06 o 
  -6  -4  10      102.16       90.91      7.47 o 
  -5  -4  10       26.73       20.63      5.92 o 
  -4  -4  10      368.13      370.93     10.25 o 
  -3  -4  10      297.42      297.06      9.56 o 
  -2  -4  10     1903.19     2002.78     30.84 o 
  -1  -4  10      558.72      584.62     12.13 o 
   0  -4  10      242.01      249.35      8.08 o 
   1  -4  10      125.38      125.76      6.35 o 
   2  -4  10        0.14        3.45      2.49 o 
   3  -4  10      332.59      341.40     12.00 o 
   4  -4  10      637.74      656.44      8.86 o 
   5  -4  10      186.27      170.43      8.78 o 
   6  -4  10       25.96       23.28      3.88 o 
   7  -4  10      166.87      175.97      7.73 o 
   8  -4  10       68.18       65.52      9.90 o 
   9  -4  10       26.96       21.70      6.09 o 
  -7  -3  10       19.57       10.22      3.07 o 
  -6  -3  10       18.57       31.32      6.30 o 
  -5  -3  10      559.50      555.26     14.79 o 
  -4  -3  10      238.39      246.78     10.11 o 
  -3  -3  10        0.21        1.61      3.10 o 
  -2  -3  10       88.56       98.90      6.03 o 
  -1  -3  10      775.21      828.38     46.76 o 
   0  -3  10      100.54      102.40      8.08 o 
   1  -3  10        3.15        6.85      3.71 o 
   2  -3  10      878.81      862.43     15.07 o 
   3  -3  10      338.49      368.23      7.00 o 
   4  -3  10      685.24      674.47      9.80 o 
   5  -3  10      349.78      322.69      5.88 o 
   6  -3  10       80.22       79.03      5.15 o 
   7  -3  10       62.21       70.02      5.29 o 
   8  -3  10       10.71        8.63      5.71 o 
   9  -3  10       19.82       14.80      6.98 o 
  -7  -2  10       54.81       69.02      6.15 o 
  -6  -2  10      571.77      516.18     13.77 o 
  -5  -2  10      467.97      448.31     13.22 o 
  -4  -2  10       74.05       88.29      6.09 o 
  -3  -2  10      302.99      319.80      9.81 o 
  -2  -2  10      517.87      519.80     11.98 o 
  -1  -2  10        7.10       12.85      3.08 o 
   0  -2  10        1.31        2.29      1.74 o 
   1  -2  10       22.48       25.80      2.69 o 
   2  -2  10      255.77      293.56      4.77 o 
   3  -2  10       16.54       15.87      1.46 o 
   4  -2  10       27.45       23.84      1.56 o 
   5  -2  10     1421.92     1446.70     15.58 o 
   6  -2  10      119.11      114.58      4.70 o 
   7  -2  10        6.48        4.46      2.56 o 
   8  -2  10       38.76       41.12      7.61 o 
   9  -2  10      179.17      183.24     12.01 o 
  -7  -1  10      134.92      124.33      7.74 o 
  -6  -1  10       13.08       15.24      4.79 o 
  -5  -1  10       43.35       51.94      7.95 o 
  -4  -1  10       73.10       75.16      5.83 o 
  -3  -1  10        3.07        1.10      2.79 o 
  -2  -1  10       61.29       40.61      4.49 o 
  -1  -1  10      296.47      284.49     11.51 o 
   0  -1  10       76.79       63.43      4.86 o 
   1  -1  10        4.63        3.79      1.26 o 
   2  -1  10      219.19      198.73      4.75 o 
   3  -1  10        2.59        3.62      3.57 o 
   4  -1  10      372.47      329.24      5.42 o 
   5  -1  10      299.96      259.13      5.49 o 
   6  -1  10      193.59      202.36      5.21 o 
   7  -1  10       93.34       83.31      5.83 o 
   8  -1  10        3.83        1.92      2.27 o 
   9  -1  10       19.23       14.64      5.29 o 
  10  -1  10       18.82       17.98      5.46 o 
  -7   0  10       27.31       26.03      4.64 o 
  -6   0  10      123.71      120.31      7.73 o 
  -5   0  10       29.88       30.69      4.93 o 
  -4   0  10       16.54       19.74      4.86 o 
  -3   0  10      399.54      425.25     17.64 o 
  -2   0  10       79.44       73.90      5.26 o 
  -1   0  10      447.54      404.53      9.27 o 
   0   0  10      117.17      131.42      4.37 o 
   1   0  10      187.45      189.41      2.72 o 
   2   0  10      204.15      221.86     10.57 o 
   3   0  10       72.87       59.86      4.21 o 
   4   0  10      191.21      192.32      6.09 o 
   5   0  10      973.77     1000.71     16.39 o 
   6   0  10      107.84      104.61      3.62 o 
   7   0  10      160.32      136.96      4.36 o 
   8   0  10       18.93       19.96      3.73 o 
   9   0  10       20.84       24.32      6.39 o 
  10   0  10        3.65        5.33      5.41 o 
  -7   1  10        1.39        2.18      3.40 o 
  -6   1  10       34.75       27.66      5.77 o 
  -5   1  10       25.78       24.10      4.75 o 
  -4   1  10      251.69      233.98      8.27 o 
  -3   1  10      833.80      785.14     29.31 o 
  -2   1  10      156.56      133.99      6.62 o 
  -1   1  10      539.70      511.20     20.90 o 
   0   1  10       61.34       54.08      2.47 o 
   1   1  10      571.56      549.20      6.11 o 
   2   1  10        0.64        1.23      3.55 o 
   3   1  10      290.60      283.82      7.93 o 
   4   1  10       12.36        6.51      3.19 o 
   5   1  10      696.15      656.63     12.13 o 
   6   1  10      188.18      193.37      4.41 o 
   7   1  10        7.97        7.71      1.97 o 
   8   1  10       67.65       59.64      6.26 o 
   9   1  10       22.78       26.14      4.82 o 
  -7   2  10        5.66        6.92      3.79 o 
  -6   2  10       18.44       15.77      5.65 o 
  -5   2  10       16.24       19.90      4.68 o 
  -4   2  10      446.85      462.86     11.24 o 
  -3   2  10     1887.91     1936.65     23.10 o 
  -2   2  10       79.24       85.46      7.66 o 
  -1   2  10     1128.47     1159.26     19.27 o 
   0   2  10        0.73        1.82      1.21 o 
   1   2  10       81.08       79.15      3.05 o 
   2   2  10       78.52       70.02      2.57 o 
   3   2  10      202.38      227.12      8.69 o 
   4   2  10        9.81       13.93      3.64 o 
   5   2  10      949.51      917.42     20.43 o 
   6   2  10      385.78      386.20     11.74 o 
   7   2  10       27.28       23.31      2.81 o 
   8   2  10        0.03        2.75      2.46 o 
  -6   3  10      193.59      180.05      9.20 o 
  -5   3  10        9.17        7.63      3.90 o 
  -4   3  10      177.71      189.49     11.12 o 
  -3   3  10        9.74       12.69      5.76 o 
  -2   3  10       32.30       37.99      4.77 o 
  -1   3  10       26.65       22.14      3.70 o 
   0   3  10       61.13       48.27      3.76 o 
   1   3  10      998.28     1024.98     30.39 o 
   2   3  10       89.07       79.14      2.15 o 
   3   3  10       65.14       56.78      1.73 o 
   4   3  10      134.94      124.44      2.61 o 
   5   3  10     1717.11     1820.00     16.41 o 
   6   3  10       37.37       41.08      3.17 o 
   7   3  10       19.17       14.12      2.32 o 
   8   3  10     1340.90     1438.23     29.14 o 
  -6   4  10        1.96        5.06      3.52 o 
  -5   4  10      319.64      291.91      8.45 o 
  -4   4  10      139.87      157.36      7.72 o 
  -3   4  10       40.42       49.88      4.95 o 
  -2   4  10      163.40      168.69      6.22 o 
  -1   4  10     1136.25     1137.42     14.18 o 
   0   4  10      418.10      393.74      8.74 o 
   1   4  10      198.70      192.29      4.76 o 
   2   4  10      309.71      273.57      5.53 o 
   3   4  10       23.35       23.30      1.73 o 
   4   4  10        0.11        1.11      1.35 o 
   5   4  10       18.83       24.12      2.52 o 
   6   4  10      859.02      869.18     31.34 o 
   7   4  10      115.43      122.37      5.21 o 
   8   4  10       95.08      101.65      9.22 o 
  -6   5  10      156.12      148.34      7.03 o 
  -5   5  10      163.00      189.39      7.27 o 
  -4   5  10        6.29        8.11      3.07 o 
  -3   5  10       48.72       49.72      4.43 o 
  -2   5  10       85.62       93.04      5.18 o 
  -1   5  10      331.13      341.77      8.01 o 
   0   5  10      308.77      319.92      7.46 o 
   1   5  10      619.64      638.65      9.53 o 
   2   5  10      104.98       98.96      3.98 o 
   3   5  10      219.35      218.84      5.38 o 
   4   5  10       29.65       30.94      2.26 o 
   5   5  10      313.00      309.78      8.31 o 
   7   5  10        1.75        1.57      1.66 o 
   8   5  10       15.67       17.22      6.51 o 
  -5   6  10      106.59      110.67      5.97 o 
  -4   6  10      137.78      155.95      6.80 o 
  -3   6  10      127.49      117.61      5.63 o 
  -2   6  10       34.11       32.76      4.14 o 
  -1   6  10      935.74      932.36     14.52 o 
   0   6  10      384.53      393.45      8.35 o 
   1   6  10       11.14       17.29      2.80 o 
   2   6  10      386.73      367.72      7.21 o 
   3   6  10        2.30        3.43      1.82 o 
   4   6  10        6.41        3.51      1.36 o 
   5   6  10      262.88      261.10      7.42 o 
   6   6  10      477.59      470.88     20.47 o 
   7   6  10       73.68       70.49      5.40 o 
   8   6  10       27.31       34.77      8.46 o 
  -4   7  10       51.82       48.75      4.78 o 
  -3   7  10       12.90        7.25      2.53 o 
  -2   7  10       31.95       30.86      3.83 o 
  -1   7  10       55.70       57.12      4.29 o 
   0   7  10       29.61       34.25      4.12 o 
   1   7  10      221.89      210.18      5.85 o 
   2   7  10      574.47      527.16      8.16 o 
   3   7  10      922.55      989.26     24.66 o 
   4   7  10       30.08       30.04      3.77 o 
   5   7  10       21.20       18.63      3.06 o 
   6   7  10      296.97      318.09     19.67 o 
   7   7  10       45.46       44.15      4.81 o 
   8   7  10       20.61       24.03      7.78 o 
  -4   8  10       30.40       43.82      4.62 o 
  -3   8  10        0.64        3.13      2.48 o 
  -2   8  10        0.16        4.42      2.65 o 
  -1   8  10       70.45       61.76      4.43 o 
   0   8  10       64.30       66.04      4.59 o 
   1   8  10       11.46       11.60      2.56 o 
   2   8  10        8.77        4.90      2.23 o 
   3   8  10      184.71      192.18      8.01 o 
   4   8  10       21.26       23.83      3.60 o 
   5   8  10      149.77      140.05     19.33 o 
   6   8  10       90.07       78.09      5.83 o 
   7   8  10       41.75       41.50      6.56 o 
  -3   9  10       14.17        8.24      2.84 o 
  -2   9  10       15.46        6.56      2.45 o 
  -1   9  10       20.83       29.40      3.74 o 
   0   9  10        3.56        3.61      2.23 o 
   1   9  10       73.56       75.14      4.35 o 
   2   9  10        0.28       -0.40      2.75 o 
   3   9  10        8.18       10.79      3.21 o 
   4   9  10       23.31       24.22      4.70 o 
   5   9  10       34.61       28.43     19.80 o 
   6   9  10      291.36      279.94     18.04 o 
   7   9  10       26.51       18.70      7.28 o 
  -1  10  10        5.34        3.96      2.58 o 
   0  10  10      234.78      258.33     12.16 o 
   1  10  10       68.46       51.02      5.58 o 
   2  10  10       14.12       13.36      4.18 o 
   3  10  10        2.55        0.72      2.56 o 
   4  10  10      141.50      148.56     11.76 o 
   5  10  10       10.14       14.12      4.48 o 
   6  10  10       32.76       30.84      5.02 o 
   2  11  10       64.58       64.66      7.09 o 
   3  11  10       55.38       43.47      6.87 o 
  -1 -10  11      171.16      168.93     13.81 o 
   0 -10  11       76.68       71.08      6.12 o 
   1 -10  11       39.11       36.42      6.15 o 
   2 -10  11      208.03      191.40     10.16 o 
  -3  -9  11       58.81       51.18      7.83 o 
  -2  -9  11        1.35        3.99      3.31 o 
  -1  -9  11       61.64       59.87      5.46 o 
   0  -9  11       12.13       14.48      3.81 o 
   1  -9  11      138.17      118.57      7.52 o 
   2  -9  11        7.34        7.06      4.08 o 
   3  -9  11      101.87      110.54      8.71 o 
   4  -9  11       78.57       78.45      7.03 o 
  -4  -8  11        9.77       12.77      6.98 o 
  -3  -8  11        1.18        2.82      3.38 o 
  -2  -8  11      418.87      415.98     11.50 o 
  -1  -8  11       26.98       23.86      4.34 o 
   0  -8  11       29.91       30.90      4.17 o 
   1  -8  11        9.73       12.27      3.95 o 
   2  -8  11       31.01       32.16      5.50 o 
   3  -8  11        5.34        3.30      3.76 o 
   4  -8  11        4.74        4.05      3.11 o 
   5  -8  11      110.79      101.85      7.66 o 
  -5  -7  11       29.24       17.55      6.43 o 
  -4  -7  11      147.59      145.87      8.11 o 
  -3  -7  11      572.24      572.78     13.27 o 
  -2  -7  11      361.38      351.64     10.41 o 
  -1  -7  11      322.50      310.54     11.38 o 
   0  -7  11       34.63       41.37      5.31 o 
   1  -7  11        0.03        3.55      4.08 o 
   2  -7  11       95.13       92.21      8.08 o 
   3  -7  11        9.10       11.74      3.42 o 
   4  -7  11      281.01      287.88      9.41 o 
   5  -7  11        4.97        6.59      3.31 o 
   6  -7  11       11.35       24.53      8.54 o 
  -5  -6  11       18.70       19.39      4.02 o 
  -4  -6  11       34.67       34.92      4.50 o 
  -3  -6  11      535.39      554.87     12.43 o 
  -2  -6  11      124.07      127.14      7.41 o 
  -1  -6  11       10.67       12.03      3.71 o 
   0  -6  11        0.55        4.03      4.47 o 
   1  -6  11      143.47      132.35      6.51 o 
   2  -6  11       13.02       16.69      3.41 o 
   3  -6  11       22.08       26.11      3.89 o 
   4  -6  11      202.15      185.97     11.25 o 
   5  -6  11      282.20      263.13      8.40 o 
   6  -6  11        7.41        1.06      6.34 o 
   7  -6  11      132.44      134.98     11.72 o 
  -6  -5  11       15.69       16.98      4.88 o 
  -5  -5  11      158.44      168.95     12.16 o 
  -4  -5  11      273.10      273.80      8.98 o 
  -3  -5  11        0.44        2.49      3.73 o 
  -2  -5  11      126.45      128.80     11.55 o 
  -1  -5  11      762.12      735.95     15.30 o 
   0  -5  11       14.81       17.54      4.78 o 
   1  -5  11        3.90        5.22      3.26 o 
   2  -5  11      214.07      209.25      6.77 o 
   3  -5  11       57.93       64.36      3.30 o 
   4  -5  11       47.89       51.73      4.68 o 
   5  -5  11      114.79      119.86      6.41 o 
   6  -5  11        1.75        4.12      3.68 o 
   7  -5  11       36.00       35.62      8.42 o 
   8  -5  11      315.98      298.21     18.53 o 
  -6  -4  11      228.93      236.71      9.60 o 
  -5  -4  11       13.27        8.62      3.96 o 
  -4  -4  11        8.60       18.89      4.36 o 
  -3  -4  11      493.20      489.44     11.40 o 
  -2  -4  11      165.76      167.43      7.24 o 
  -1  -4  11      622.27      617.44     12.62 o 
   0  -4  11      198.13      194.75      6.97 o 
   1  -4  11      218.46      194.87      6.44 o 
   2  -4  11      570.62      548.95     42.76 o 
   3  -4  11      272.51      278.01      7.86 o 
   4  -4  11       51.98       56.02      2.94 o 
   5  -4  11      172.80      170.97      6.29 o 
   6  -4  11       14.80       19.05      3.68 o 
   7  -4  11        0.61        1.82      6.68 o 
   8  -4  11       23.52       22.76     10.70 o 
  -6  -3  11        1.43        4.68      4.29 o 
  -5  -3  11        5.95        4.21      3.12 o 
  -4  -3  11      226.95      212.93     10.12 o 
  -3  -3  11      300.94      281.21     12.28 o 
  -2  -3  11        0.51        5.35      3.05 o 
  -1  -3  11        4.78        5.39      3.25 o 
   0  -3  11      105.43      111.68      6.37 o 
   1  -3  11      377.64      348.55      9.84 o 
   2  -3  11      587.91      584.31     10.04 o 
   3  -3  11        8.95       13.50      2.34 o 
   4  -3  11       94.49       87.81      4.58 o 
   5  -3  11      298.57      282.85      7.45 o 
   6  -3  11      162.79      169.66      6.57 o 
   7  -3  11       21.24       34.47      8.59 o 
   8  -3  11        0.19        3.43      6.05 o 
   9  -3  11       18.20       28.04      9.64 o 
  -7  -2  11        0.97        5.77      4.10 o 
  -6  -2  11       48.62       40.28      5.11 o 
  -5  -2  11        2.11        5.07      4.06 o 
  -4  -2  11        9.79        5.76      4.60 o 
  -3  -2  11       17.03       23.34      6.14 o 
  -2  -2  11      658.56      688.81     17.66 o 
  -1  -2  11     3286.61     3470.36     34.82 o 
   0  -2  11       54.57       58.52      2.77 o 
   1  -2  11        0.06        1.87      2.52 o 
   2  -2  11      616.85      631.63      9.76 o 
   3  -2  11        2.51        4.43      0.90 o 
   4  -2  11        5.37        1.10      0.64 o 
   5  -2  11        2.25        4.12      1.72 o 
   6  -2  11        0.02        1.32      1.62 o 
   7  -2  11       19.72       19.29      7.78 o 
   8  -2  11        7.89       12.01      7.66 o 
   9  -2  11       15.65       14.00      7.06 o 
  -7  -1  11      171.70      197.27     17.58 o 
  -6  -1  11        1.47        5.73      4.19 o 
  -5  -1  11       45.17       44.73      5.38 o 
  -4  -1  11       76.72       73.63      5.68 o 
  -3  -1  11      142.84      134.06      6.71 o 
  -2  -1  11        0.82        3.57      2.76 o 
  -1  -1  11      398.48      391.87     20.92 o 
   0  -1  11        0.80        1.27      1.62 o 
   1  -1  11      130.37      110.83      3.17 o 
   2  -1  11        7.83       11.71      1.00 o 
   3  -1  11      382.44      442.90     11.14 o 
   4  -1  11       17.33       17.33      3.28 o 
   5  -1  11      726.30      712.87     26.72 o 
   6  -1  11        6.36        4.06      1.55 o 
   7  -1  11        4.21        2.81      2.15 o 
   8  -1  11        0.03        9.90      6.94 o 
   9  -1  11        6.35        3.72      4.23 o 
  -7   0  11       77.65       97.42      7.65 o 
  -6   0  11        1.87        3.29      3.52 o 
  -5   0  11      177.17      173.02      7.99 o 
  -4   0  11        0.54        1.84      3.30 o 
  -3   0  11       92.57       95.46      6.62 o 
  -2   0  11       51.73       50.36      5.05 o 
  -1   0  11      388.82      389.64      9.72 o 
   0   0  11        2.04        4.14      2.77 o 
   1   0  11       47.71       40.72      2.37 o 
   2   0  11       26.58       31.95      4.09 o 
   3   0  11        8.52       15.42      4.15 o 
   4   0  11      319.15      311.12      8.86 o 
   5   0  11      408.00      398.84      8.78 o 
   6   0  11       60.46       61.68      2.67 o 
   7   0  11       33.43       33.52      5.91 o 
   8   0  11       34.06       26.11      3.55 o 
   9   0  11       11.62       11.38      4.95 o 
  -6   1  11       44.67       39.03      6.01 o 
  -5   1  11        4.57        7.30      3.60 o 
  -4   1  11       81.46       88.46      6.15 o 
  -3   1  11        8.09       10.14      4.51 o 
  -2   1  11      117.10      113.70      5.86 o 
  -1   1  11     1047.93     1027.17     14.91 o 
   0   1  11       24.36       11.21      2.24 o 
   1   1  11      505.79      501.25      6.07 o 
   2   1  11        2.78        2.99      3.71 o 
   3   1  11       41.59       43.30      6.11 o 
   4   1  11       49.60       66.54      6.58 o 
   5   1  11       45.36       45.17      4.45 o 
   6   1  11       39.18       30.96      3.88 o 
   7   1  11       24.28       23.84      4.58 o 
   8   1  11       10.55       12.61      4.82 o 
   9   1  11       28.13       35.28      6.56 o 
  -6   2  11        9.73        9.47      3.91 o 
  -5   2  11       13.21       11.43      5.05 o 
  -4   2  11       84.14       76.04     12.80 o 
  -3   2  11        0.50        3.58      4.20 o 
  -2   2  11        1.10       -0.01      3.07 o 
  -1   2  11        0.05        3.64      3.13 o 
   0   2  11     1405.45     1414.21     29.53 o 
   1   2  11      321.85      310.54      4.88 o 
   2   2  11       97.45       89.76      1.59 o 
   3   2  11      302.09      276.65      8.16 o 
   4   2  11      169.27      184.77      7.56 o 
   5   2  11      115.66      114.71      6.22 o 
   6   2  11      566.08      583.02     12.92 o 
   7   2  11        1.81        0.79      2.42 o 
   8   2  11        1.21        2.40      2.59 o 
  -6   3  11       47.25       53.48      7.30 o 
  -5   3  11       84.35       97.27      6.74 o 
  -4   3  11      180.55      187.30      8.51 o 
  -3   3  11      341.28      332.13     10.41 o 
  -2   3  11      131.61      136.08      5.62 o 
  -1   3  11     1475.75     1499.64     18.07 o 
   0   3  11        0.10        2.40      2.68 o 
   1   3  11      151.24      135.68      4.70 o 
   2   3  11      567.37      598.03     13.55 o 
   3   3  11       12.37       13.47      0.99 o 
   4   3  11      679.60      696.82      9.05 o 
   5   3  11        2.03        2.07      1.47 o 
   6   3  11      513.16      519.45     11.45 o 
   7   3  11       21.06       19.34      3.38 o 
   8   3  11       17.22       24.58      8.59 o 
  -6   4  11       88.85       83.87      5.64 o 
  -5   4  11       42.48       44.45      5.03 o 
  -4   4  11      145.50      131.32      5.97 o 
  -3   4  11      599.77      617.08     10.88 o 
  -2   4  11       37.14       39.90      4.24 o 
  -1   4  11      157.03      137.26      5.46 o 
   0   4  11     1006.33     1072.88     14.25 o 
   1   4  11       19.61       23.61      3.25 o 
   2   4  11        2.13        5.85      1.72 o 
   3   4  11      127.98      110.60      3.18 o 
   4   4  11      300.45      281.91      4.70 o 
   5   4  11      555.77      544.03     21.62 o 
   6   4  11       94.56       88.99      4.66 o 
   7   4  11        1.24        0.38      2.03 o 
   8   4  11       49.33       54.14     13.45 o 
  -5   5  11      100.18      113.69      6.14 o 
  -4   5  11       21.93       24.41      4.00 o 
  -3   5  11        6.57        9.11      3.83 o 
  -2   5  11      361.10      363.08      8.69 o 
  -1   5  11      237.69      226.16      6.59 o 
   0   5  11      108.59      106.95      5.07 o 
   1   5  11       11.39       10.60      3.32 o 
   2   5  11       26.08       25.50      2.68 o 
   3   5  11      487.06      517.52      9.54 o 
   4   5  11       82.59       82.52      3.30 o 
   5   5  11       51.14       52.96      3.60 o 
   6   5  11      644.43      615.04     12.31 o 
   7   5  11       99.73       83.71     15.99 o 
   8   5  11       28.67       25.34     13.03 o 
  -5   6  11       62.22       53.26      5.04 o 
  -4   6  11      461.19      513.84     14.10 o 
  -3   6  11       24.02       26.16      3.88 o 
  -2   6  11       17.02       13.87      4.08 o 
  -1   6  11      123.09      115.10      5.52 o 
   0   6  11      154.26      161.52      6.09 o 
   1   6  11      120.54      112.88      4.79 o 
   2   6  11      263.71      251.85      8.61 o 
   3   6  11      943.16      985.93     13.08 o 
   4   6  11      106.39      119.87     14.32 o 
   5   6  11        5.83        3.22      2.60 o 
   6   6  11       42.19       46.20      4.30 o 
   7   6  11       14.43       12.35      9.48 o 
   8   6  11        0.40        3.13      6.68 o 
  -4   7  11        5.49       16.15      4.11 o 
  -3   7  11        0.00        4.58      2.80 o 
  -2   7  11      205.53      194.82      6.93 o 
  -1   7  11       40.45       37.02      3.93 o 
   0   7  11      347.83      356.46     10.20 o 
   1   7  11        0.35        1.55      1.89 o 
   2   7  11       25.15       24.36      2.84 o 
   3   7  11       14.37       14.90      2.25 o 
   4   7  11       38.47       33.54      7.74 o 
   5   7  11        1.25        4.61      4.38 o 
   6   7  11       27.52       36.76     19.88 o 
   8   7  11        7.67        8.76      5.08 o 
  -3   8  11        1.49        1.80      2.52 o 
  -2   8  11        2.73        8.76      3.72 o 
  -1   8  11       56.32       56.94      4.74 o 
   0   8  11       10.43       11.40      2.95 o 
   1   8  11       44.32       43.68      4.04 o 
   2   8  11      111.98      102.02      4.38 o 
   3   8  11      174.83      176.18      7.41 o 
   4   8  11       30.78       40.78      8.38 o 
   5   8  11       41.75       38.22      5.86 o 
   6   8  11      378.89      369.11     23.18 o 
   7   8  11      135.78       95.98     26.48 o 
  -2   9  11       16.62        8.86      3.34 o 
  -1   9  11       49.73       42.05      3.99 o 
   0   9  11      141.87      134.24      7.04 o 
   1   9  11       51.79       53.85      6.60 o 
   2   9  11       10.17       20.21      7.57 o 
   3   9  11       44.32       55.71      8.80 o 
   4   9  11       19.76       22.63      3.62 o 
   5   9  11        4.78        8.30      2.81 o 
   6   9  11        0.06        4.86      5.58 o 
   0  10  11       78.63       68.68      5.79 o 
   1  10  11       84.80       84.61      7.13 o 
   2  10  11      168.49      184.09     13.92 o 
   3  10  11        1.92        5.03      5.16 o 
   4  10  11       11.59       13.00      3.38 o 
   5  10  11       29.74       36.42     23.10 o 
  -2  -9  12       38.72       32.69      4.73 o 
  -1  -9  12        6.55        5.77      3.63 o 
   0  -9  12        0.24        5.13      4.89 o 
   1  -9  12       36.58       40.85      5.31 o 
   2  -9  12      135.67      124.22      7.56 o 
   3  -9  12       29.36       30.10      5.83 o 
  -3  -8  12      331.56      312.63     10.54 o 
  -2  -8  12        0.10        5.98      3.68 o 
  -1  -8  12      136.23      130.32      7.09 o 
   0  -8  12        1.80        2.14      4.09 o 
   1  -8  12       43.41       44.79      4.96 o 
   2  -8  12        4.60        4.12      4.23 o 
   3  -8  12        0.90        7.53      5.80 o 
   4  -8  12       24.92       41.41     10.96 o 
   5  -8  12        2.64        3.09      6.43 o 
  -4  -7  12      118.37      118.73      7.21 o 
  -3  -7  12       11.38       11.43      5.08 o 
  -2  -7  12       59.81       51.53      5.40 o 
  -1  -7  12        0.01        2.49      2.94 o 
   0  -7  12        6.47        6.79      3.65 o 
   1  -7  12      609.02      588.24     12.67 o 
   2  -7  12       19.81       22.25      4.64 o 
   3  -7  12        2.35        4.01      3.32 o 
   4  -7  12       15.90       18.78      4.28 o 
   5  -7  12       54.32       57.95      9.31 o 
   6  -7  12       16.01       26.23      8.38 o 
  -5  -6  12       74.39       85.32      6.21 o 
  -4  -6  12      207.94      188.27      8.24 o 
  -3  -6  12      440.85      441.56     12.07 o 
  -2  -6  12        1.62        3.92      3.34 o 
  -1  -6  12      121.01      118.17     10.38 o 
   0  -6  12        1.83        3.75      2.97 o 
   1  -6  12      312.10      293.65      8.75 o 
   2  -6  12       57.32       53.55      4.86 o 
   3  -6  12       83.39       78.96      3.97 o 
   4  -6  12        2.05        2.67      2.37 o 
   5  -6  12       24.58       21.57      8.50 o 
   6  -6  12      137.60      151.43     13.07 o 
   7  -6  12        7.21        9.26      9.69 o 
  -5  -5  12       12.73       13.85      4.65 o 
  -4  -5  12      422.54      416.36     11.32 o 
  -3  -5  12      165.33      160.09      7.37 o 
  -2  -5  12       41.36       50.03      5.73 o 
  -1  -5  12      164.49      152.46      7.14 o 
   0  -5  12       58.36       59.23      5.05 o 
   1  -5  12      350.75      347.26      8.85 o 
   2  -5  12       21.90       26.28      3.82 o 
   3  -5  12        0.12        2.78      2.19 o 
   4  -5  12       21.45       22.59      4.14 o 
   5  -5  12       48.03       58.46      9.98 o 
   6  -5  12        0.40       -2.07      6.94 o 
   7  -5  12      116.45      127.15     12.10 o 
   8  -5  12       68.83       78.97     11.55 o 
  -6  -4  12       36.37       37.86      5.96 o 
  -5  -4  12      323.54      316.24     12.31 o 
  -4  -4  12      191.75      175.46      7.85 o 
  -3  -4  12       10.81       10.02      5.39 o 
  -2  -4  12        4.82        4.35      3.32 o 
  -1  -4  12      376.42      378.21     10.68 o 
   0  -4  12        9.92        8.89      2.66 o 
   1  -4  12       50.63       44.22      4.22 o 
   2  -4  12      566.79      510.76     10.44 o 
   3  -4  12        1.09        3.60      2.00 o 
   4  -4  12       53.66       46.08      9.71 o 
   5  -4  12       54.71       66.66     10.02 o 
   6  -4  12      264.38      252.61     14.80 o 
   7  -4  12        1.73        0.04      7.02 o 
   8  -4  12      178.59      187.77     14.00 o 
  -6  -3  12      135.53      146.79      8.37 o 
  -5  -3  12      115.53      121.82      7.19 o 
  -4  -3  12       20.04       13.69      4.78 o 
  -3  -3  12      511.12      509.71     17.05 o 
  -2  -3  12        3.51        8.83      5.60 o 
  -1  -3  12      117.59      113.25      5.75 o 
   0  -3  12      439.59      438.38      9.89 o 
   1  -3  12      265.95      260.14     10.85 o 
   2  -3  12      882.38      828.85     44.14 o 
   3  -3  12      960.91     1006.86     19.61 o 
   4  -3  12        0.04        2.21      1.46 o 
   5  -3  12        0.38        0.54      1.67 o 
   6  -3  12       50.40       59.52     10.70 o 
   7  -3  12       65.32       57.61      8.16 o 
   8  -3  12       90.60      111.67     11.38 o 
  -6  -2  12        3.97        4.42      3.41 o 
  -5  -2  12      189.91      201.28      9.27 o 
  -4  -2  12      340.32      346.94     15.90 o 
  -3  -2  12       25.83       28.00      6.23 o 
  -2  -2  12       86.95       94.92      6.00 o 
  -1  -2  12       14.35       16.07      5.91 o 
   0  -2  12      138.99      124.98      7.55 o 
   1  -2  12       22.20       20.22      2.86 o 
   2  -2  12       16.19       20.62      1.41 o 
   3  -2  12     1729.24     1827.13     17.98 o 
   4  -2  12       32.25       43.30      2.90 o 
   5  -2  12      133.85      124.71      5.44 o 
   6  -2  12       23.51       24.86      3.01 o 
   7  -2  12       10.21        6.39      5.75 o 
   8  -2  12        5.24        6.77      6.94 o 
   9  -2  12        3.29        8.63      4.86 o 
  -6  -1  12       47.94       62.15      9.98 o 
  -5  -1  12       12.72        7.34      3.14 o 
  -4  -1  12        0.35        2.78      3.12 o 
  -3  -1  12      113.57      117.35      6.28 o 
  -2  -1  12        9.35       12.10      3.08 o 
  -1  -1  12        1.48        1.98      2.29 o 
   0  -1  12        0.00        1.71      1.27 o 
   1  -1  12       11.84       11.82      1.43 o 
   2  -1  12       33.05       29.54      5.26 o 
   3  -1  12      115.13      116.61      7.14 o 
   4  -1  12       43.04       40.49      6.15 o 
   5  -1  12        0.14        3.41      3.85 o 
   6  -1  12      258.35      272.87      7.86 o 
   7  -1  12       50.44       43.85      4.15 o 
   8  -1  12       75.92       95.26      9.09 o 
   9  -1  12        6.15        8.21      5.03 o 
  -6   0  12        4.23        1.18      3.37 o 
  -5   0  12       27.44       34.09      4.75 o 
  -4   0  12        1.56        5.88      4.86 o 
  -3   0  12       56.54       67.07      5.30 o 
  -2   0  12       11.93       13.82      3.34 o 
  -1   0  12     1108.72     1174.46     17.87 o 
   0   0  12       43.46       45.00      3.68 o 
   1   0  12       14.36        7.46      1.45 o 
   2   0  12       20.72       30.47      5.39 o 
   3   0  12      226.45      262.17     17.28 o 
   4   0  12      249.05      271.54      9.58 o 
   5   0  12      102.72      102.46      5.44 o 
   6   0  12       36.73       29.73      6.43 o 
   7   0  12        1.26        1.43      1.19 o 
   8   0  12      381.52      391.23     14.25 o 
   9   0  12      239.66      229.64     11.72 o 
  -6   1  12       21.46       29.87      5.25 o 
  -5   1  12       54.58       63.68      6.23 o 
  -4   1  12       36.71       35.43      5.02 o 
  -3   1  12      250.12      256.13      8.41 o 
  -2   1  12       17.51       26.44      4.25 o 
  -1   1  12       50.75       51.17      4.72 o 
   0   1  12       14.02       11.91      2.41 o 
   1   1  12       42.73       39.60      1.75 o 
   2   1  12        0.04        6.33      4.90 o 
   3   1  12        8.95        9.96      3.59 o 
   4   1  12      261.82      268.27     16.31 o 
   5   1  12      441.52      431.49      9.93 o 
   6   1  12      217.48      224.93      7.65 o 
   7   1  12       42.25       41.59      7.19 o 
   8   1  12       62.38       66.33      7.06 o 
   9   1  12        6.04        8.25      6.09 o 
  -6   2  12       72.54       74.57      6.52 o 
  -5   2  12       22.79       23.65      4.92 o 
  -4   2  12       69.34       69.39      5.76 o 
  -3   2  12      315.77      313.72      9.51 o 
  -2   2  12      182.29      175.79      7.02 o 
  -1   2  12      177.18      154.11      5.94 o 
   0   2  12      396.83      409.74      7.71 o 
   1   2  12       99.54       92.52      2.54 o 
   2   2  12        7.48        7.55      5.28 o 
   3   2  12      197.10      209.89     11.80 o 
   4   2  12        3.30        5.52      3.78 o 
   5   2  12      310.58      309.41      9.01 o 
   6   2  12      242.41      229.65      7.38 o 
   7   2  12        0.20        1.21      1.89 o 
   8   2  12      576.67      622.04     13.17 o 
  -6   3  12        5.53       16.17      5.28 o 
  -5   3  12      127.13      137.04      8.04 o 
  -4   3  12       80.74       73.60     13.01 o 
  -3   3  12        1.97        3.77      3.90 o 
  -2   3  12      675.00      705.25     10.80 o 
  -1   3  12        1.78        3.30      4.34 o 
   0   3  12      589.68      572.51     11.56 o 
   1   3  12       97.16       94.45      4.23 o 
   2   3  12      385.75      362.27     13.99 o 
   3   3  12      476.72      497.33     11.32 o 
   4   3  12       53.27       51.73      6.34 o 
   5   3  12       32.46       33.39      4.27 o 
   6   3  12      244.84      256.85      7.66 o 
   7   3  12       18.50       24.97      4.42 o 
   8   3  12       52.78       57.27      6.85 o 
   9   3  12       27.56       20.13      5.25 o 
  -5   4  12      139.21      122.61      6.63 o 
  -4   4  12       96.54       96.85      5.86 o 
  -3   4  12      465.75      473.49     10.18 o 
  -2   4  12      243.39      237.72      7.39 o 
  -1   4  12       53.23       51.18      5.00 o 
   0   4  12        1.03        2.13      2.53 o 
   1   4  12      402.36      410.36     11.56 o 
   2   4  12       91.95       83.37      3.44 o 
   3   4  12       16.39       18.36      1.93 o 
   4   4  12      346.32      337.41      8.81 o 
   5   4  12      239.03      253.72      7.53 o 
   6   4  12      413.96      406.63      8.77 o 
   7   4  12       34.22       28.38     13.92 o 
   8   4  12      215.34      224.70     12.48 o 
   9   4  12        3.09        3.64      5.16 o 
  -5   5  12       35.31       41.94      6.05 o 
  -4   5  12       30.34       31.30      4.94 o 
  -3   5  12       10.06       12.89      3.60 o 
  -2   5  12       78.28       91.73      5.71 o 
  -1   5  12       68.21       55.83      4.70 o 
   0   5  12      616.38      594.83     10.60 o 
   1   5  12        1.29        0.86      2.14 o 
   2   5  12       55.44       46.67      3.35 o 
   3   5  12      178.00      169.06      4.49 o 
   4   5  12        8.61        9.08      2.50 o 
   5   5  12        0.89        2.41      2.86 o 
   6   5  12       22.92       23.81      7.28 o 
   7   5  12      411.64      369.61     23.69 o 
   8   5  12       26.94       25.72      9.60 o 
   9   5  12       24.15       19.67      6.60 o 
  -4   6  12       27.97       31.41      4.27 o 
  -3   6  12      128.79      141.00      6.27 o 
  -2   6  12      330.66      329.40      8.96 o 
  -1   6  12      252.26      237.67      7.66 o 
   0   6  12      197.18      211.03      6.34 o 
   1   6  12       17.13       18.84      2.80 o 
   2   6  12        4.34        5.46      2.47 o 
   3   6  12       22.91       20.57      3.02 o 
   4   6  12        3.13        3.59      1.59 o 
   5   6  12        6.76        2.92      5.25 o 
   7   6  12       18.55       11.63      9.26 o 
   8   6  12       10.13        9.64      7.70 o 
  -3   7  12       14.28       15.75      3.99 o 
  -2   7  12        0.72        3.91      2.80 o 
  -1   7  12       30.57       34.88      4.00 o 
   0   7  12       85.46       81.62      5.00 o 
   1   7  12       14.61       16.76      2.83 o 
   2   7  12       50.88       40.42      3.93 o 
   3   7  12      122.56      148.66      7.45 o 
   4   7  12        0.56        1.03      2.85 o 
   5   7  12       12.60       13.54      5.03 o 
   6   7  12      301.18      299.02     31.30 o 
   8   7  12       28.36       19.97     12.31 o 
  -2   8  12      121.61      128.90      6.21 o 
  -1   8  12       16.72       14.38      4.50 o 
   0   8  12      260.56      252.28      7.23 o 
   1   8  12        9.78        7.72      2.58 o 
   2   8  12       12.37       16.41      6.81 o 
   3   8  12       84.13       99.88      5.58 o 
   4   8  12        0.33        2.17      1.95 o 
   5   8  12        2.89       -0.76      5.37 o 
   6   8  12       22.48       20.43     12.06 o 
   7   8  12        0.13        3.21      4.91 o 
  -1   9  12      114.79      109.92      5.81 o 
   0   9  12        0.06        3.11      2.75 o 
   1   9  12       28.36       31.98      7.44 o 
   2   9  12       73.06       87.83      5.83 o 
   3   9  12        0.09        1.51      2.19 o 
   4   9  12       93.51      101.81     10.87 o 
   5   9  12       12.93        5.41      5.54 o 
   6   9  12       88.82       78.55     43.40 o 
   1  10  12       37.80       36.75      5.08 o 
   2  10  12      248.63      274.51     10.90 o 
   3  10  12       16.66       23.26      4.05 o 
   4  10  12       26.49       45.56     13.07 o 
   0  -9  13        6.30        8.71      5.37 o 
   1  -9  13      348.95      361.65     13.04 o 
   2  -9  13        6.14        8.63      5.80 o 
  -2  -8  13        4.52        3.58      3.36 o 
  -1  -8  13        0.85        4.95      3.99 o 
   0  -8  13      124.27      126.53      7.33 o 
   1  -8  13       14.98        7.54      3.35 o 
   2  -8  13       37.68       31.18      4.48 o 
   4  -8  13       56.99       57.91     11.12 o 
  -3  -7  13      124.29      124.93      9.58 o 
  -2  -7  13       12.26       12.10      4.65 o 
  -1  -7  13       44.92       61.05      5.82 o 
   0  -7  13       53.26       52.27      5.12 o 
   1  -7  13      156.43      149.37     11.10 o 
   2  -7  13       33.23       34.96      4.27 o 
   3  -7  13       16.56       20.01      8.84 o 
   4  -7  13       96.83       76.18     10.83 o 
   5  -7  13      109.69      104.56     12.01 o 
  -4  -6  13       37.44       37.93      4.86 o 
  -3  -6  13      440.82      457.74     12.04 o 
  -2  -6  13        6.18        5.41      4.20 o 
  -1  -6  13       12.93       15.91      3.93 o 
   0  -6  13      298.93      294.28      9.33 o 
   1  -6  13       50.53       46.53      6.07 o 
   2  -6  13      484.19      458.37     10.85 o 
   3  -6  13       22.51       18.08      3.73 o 
   4  -6  13        0.62        5.16      6.09 o 
   5  -6  13        1.19        6.26      9.05 o 
   6  -6  13        8.68        5.41      6.56 o 
  -5  -5  13       57.77       72.61      7.21 o 
  -4  -5  13        1.25        4.50      3.37 o 
  -3  -5  13        7.51       11.78      4.61 o 
  -2  -5  13       17.98       11.10      3.59 o 
  -1  -5  13       34.63       33.97      4.95 o 
   0  -5  13       45.77       49.42      4.51 o 
   1  -5  13       11.05        7.11      2.67 o 
   2  -5  13      214.96      204.61     17.49 o 
   3  -5  13      178.06      186.42     13.22 o 
   4  -5  13       93.51       95.30     11.12 o 
   5  -5  13        0.06        3.47      6.51 o 
   6  -5  13       20.44       15.90      6.39 o 
   7  -5  13        2.23        5.71      7.06 o 
  -5  -4  13        0.14        2.48      2.60 o 
  -4  -4  13      583.94      613.69     14.32 o 
  -3  -4  13      350.25      365.25     10.53 o 
  -2  -4  13        1.47        3.76      3.55 o 
  -1  -4  13        6.82        8.21      3.88 o 
   0  -4  13      182.62      196.99      7.72 o 
   1  -4  13       98.75      103.60      5.14 o 
   2  -4  13        1.23        1.04      1.70 o 
   3  -4  13      595.97      631.57     11.69 o 
   4  -4  13      230.48      245.10      8.46 o 
   5  -4  13       14.76        9.18      7.19 o 
   6  -4  13        0.01        4.15      6.64 o 
   7  -4  13        4.37        9.90      6.73 o 
   8  -4  13      158.58      182.06     14.17 o 
  -5  -3  13      123.54      134.89      7.84 o 
  -4  -3  13        2.93        5.25      4.04 o 
  -3  -3  13       58.77       46.32      9.43 o 
  -2  -3  13      289.93      291.56     11.80 o 
  -1  -3  13       16.37       12.42      2.85 o 
   0  -3  13        7.25       10.97      2.80 o 
   1  -3  13       25.61       20.93      4.06 o 
   2  -3  13      435.77      389.26     31.62 o 
   3  -3  13       32.06       37.87      5.50 o 
   4  -3  13       15.90       16.67      4.23 o 
   5  -3  13        3.86        4.68      2.33 o 
   6  -3  13        5.46        6.47      6.68 o 
   7  -3  13      443.05      446.05     18.15 o 
   8  -3  13        0.14        5.84      8.42 o 
  -5  -2  13       59.74       53.64      8.21 o 
  -4  -2  13      254.01      282.90     14.34 o 
  -3  -2  13      431.06      446.86     12.97 o 
  -2  -2  13       64.98       61.37      5.92 o 
  -1  -2  13       83.13       75.58      7.25 o 
   0  -2  13       93.81       89.60      6.35 o 
   1  -2  13       46.31       39.55      3.72 o 
   2  -2  13      438.83      368.83     10.16 o 
   3  -2  13     1349.58     1332.32     20.09 o 
   4  -2  13      102.61      112.26      7.66 o 
   5  -2  13        2.59        2.02      1.95 o 
   6  -2  13      183.52      176.97     11.67 o 
   7  -2  13       47.59       52.71      8.59 o 
   8  -2  13       56.42       68.99      9.01 o 
   9  -2  13       10.64        9.94      7.49 o 
  -6  -1  13        4.77        0.85      3.40 o 
  -5  -1  13        9.91        6.86      3.55 o 
  -4  -1  13       74.18       78.97      6.08 o 
  -3  -1  13        1.85        2.34      3.65 o 
  -2  -1  13       11.09       17.50      3.65 o 
  -1  -1  13       49.04       39.72      8.21 o 
   0  -1  13      320.21      318.64     10.93 o 
   1  -1  13        0.34        1.70      1.58 o 
   2  -1  13      675.37      669.96     14.75 o 
   3  -1  13      342.22      325.82      9.87 o 
   4  -1  13       46.43       35.02      5.37 o 
   5  -1  13        5.50        1.87      2.33 o 
   6  -1  13       54.46       60.23      9.35 o 
   7  -1  13       88.17       92.89     10.32 o 
   8  -1  13       82.29       87.69      8.59 o 
   9  -1  13       11.56       18.78      4.91 o 
  -6   0  13       60.21       62.85      8.40 o 
  -5   0  13        2.39        5.75      4.64 o 
  -4   0  13       26.25       28.43      7.34 o 
  -3   0  13       68.33       72.32      5.83 o 
  -2   0  13      401.12      373.39      9.27 o 
  -1   0  13      220.70      209.39      6.65 o 
   0   0  13      228.83      208.39      9.24 o 
   1   0  13        1.63        3.31      1.46 o 
   2   0  13      534.32      481.47     16.96 o 
   3   0  13        1.72        5.79      4.55 o 
   4   0  13       29.16       29.95      4.56 o 
   5   0  13      168.54      162.99      6.54 o 
   6   0  13      117.61      128.72      6.49 o 
   7   0  13       16.47        6.73      5.41 o 
   8   0  13      279.24      282.81     12.77 o 
   9   0  13       32.68       25.76      6.77 o 
  -5   1  13       24.72       31.43      5.20 o 
  -4   1  13       51.09       59.98      5.50 o 
  -3   1  13       58.64       60.71      5.72 o 
  -2   1  13      137.75      145.72      6.85 o 
  -1   1  13       70.54       68.69      4.32 o 
   0   1  13      243.07      240.83      6.31 o 
   1   1  13        0.53        2.06      1.60 o 
   2   1  13       61.93       56.98      8.33 o 
   3   1  13      216.10      207.98      8.06 o 
   4   1  13      122.06      110.24      6.14 o 
   5   1  13       15.54       13.15      3.26 o 
   6   1  13        0.01        3.97      2.83 o 
   7   1  13      126.70      140.53     11.99 o 
   8   1  13       34.30       30.79      6.17 o 
  -5   2  13        0.95        3.44      3.85 o 
  -4   2  13       32.98       27.30      4.84 o 
  -3   2  13       84.59       80.99      6.15 o 
  -2   2  13      798.84      792.45     13.21 o 
  -1   2  13        6.99        6.46      2.36 o 
   0   2  13      206.19      199.80      5.51 o 
   1   2  13      158.31      141.81      3.95 o 
   2   2  13      788.93      767.63     15.49 o 
   3   2  13        5.31        3.93      4.82 o 
   4   2  13        2.09        3.68      3.27 o 
   5   2  13      456.17      471.00     11.77 o 
   6   2  13       27.87       31.93      4.13 o 
   7   2  13       11.89       11.01      3.80 o 
   8   2  13        8.46        3.13      3.64 o 
   9   2  13      718.56      809.99     21.45 o 
  -5   3  13       10.10        9.52      4.78 o 
  -4   3  13      126.21      123.77      6.16 o 
  -3   3  13      734.81      741.64     12.64 o 
  -2   3  13      141.29      135.89      5.89 o 
  -1   3  13      341.91      324.92      8.44 o 
   0   3  13      230.50      212.97      5.75 o 
   1   3  13       10.01       10.77      2.37 o 
   2   3  13       21.24       26.03      4.30 o 
   3   3  13      812.88      792.89     14.86 o 
   4   3  13      270.92      253.72      8.33 o 
   5   3  13      119.75      124.93      6.10 o 
   6   3  13        0.05        4.26      3.06 o 
   7   3  13       68.45       80.43      5.48 o 
   8   3  13        1.08        2.20      4.23 o 
  -5   4  13       71.27       59.10      4.92 o 
  -4   4  13       46.08       48.19      4.31 o 
  -3   4  13        0.11        3.67      3.38 o 
  -2   4  13      335.37      341.21      9.35 o 
  -1   4  13        1.49        4.94      2.60 o 
   0   4  13      494.61      479.05     11.22 o 
   1   4  13      279.47      305.78     10.53 o 
   2   4  13      274.01      253.62      8.94 o 
   3   4  13      336.51      336.12      9.62 o 
   4   4  13       40.56       39.01      4.09 o 
   5   4  13      145.20      144.55      6.15 o 
   6   4  13        9.43        8.91      3.40 o 
   7   4  13       24.55       19.16      5.84 o 
   8   4  13       14.70       15.69     10.15 o 
   9   4  13      443.89      472.15     21.62 o 
  -4   5  13       13.84        8.95      3.13 o 
  -3   5  13      111.28      106.99      5.58 o 
  -2   5  13      241.92      250.13      7.60 o 
  -1   5  13       82.74       81.09      5.12 o 
   0   5  13       24.33       20.57      3.52 o 
   1   5  13      293.39      292.43     14.74 o 
   2   5  13      343.31      350.29     12.75 o 
   3   5  13      714.68      682.86     27.28 o 
   4   5  13       78.52       62.10      4.59 o 
   5   5  13       79.82       67.68      5.54 o 
   6   5  13        3.34        7.02      5.37 o 
   7   5  13       46.34       41.83     29.06 o 
   8   5  13        7.96        5.29      4.19 o 
  -3   6  13       13.20       14.43      3.13 o 
  -2   6  13      151.55      138.20      6.23 o 
  -1   6  13        9.72        8.76      7.02 o 
   0   6  13      179.99      176.62      8.18 o 
   1   6  13       25.41       29.46      6.28 o 
   2   6  13        3.47        3.25      1.96 o 
   3   6  13       63.80       77.57      4.99 o 
   4   6  13      525.43      621.80     23.94 o 
   5   6  13       19.04        8.93      7.78 o 
   7   6  13       59.43       50.67     17.09 o 
   8   6  13       61.05       54.90     20.98 o 
  -3   7  13       71.07       78.16      5.32 o 
  -2   7  13      133.67      143.08      6.47 o 
  -1   7  13        3.11        4.57      3.30 o 
   0   7  13       23.82       21.96      4.17 o 
   1   7  13      112.78      105.74      4.81 o 
   2   7  13       67.46       65.75      3.69 o 
   3   7  13       16.66       16.33      6.98 o 
   4   7  13      104.74       98.39     10.11 o 
   5   7  13       18.41       29.48      8.16 o 
   6   7  13       17.54       29.44      7.53 o 
   7   7  13      180.11      187.89     13.58 o 
  -2   8  13        5.98        5.86      2.81 o 
  -1   8  13      125.38      113.82      7.53 o 
   0   8  13      115.07      105.68      6.51 o 
   1   8  13      129.17      130.55      6.38 o 
   2   8  13        6.68        4.07      2.75 o 
   3   8  13       40.33       47.54      8.76 o 
   4   8  13       67.88       80.50      9.86 o 
   5   8  13        8.12       12.69      5.84 o 
   6   8  13       23.23       15.61     17.39 o 
   0   9  13       74.49       77.12      7.49 o 
   1   9  13        9.77       13.09      4.01 o 
   2   9  13       17.65       18.57      7.02 o 
   3   9  13       11.93        5.16      5.37 o 
   4   9  13       13.44       21.62      7.32 o 
   5   9  13      424.20      438.10     21.62 o 
  -1  -8  14       10.61        8.24      4.19 o 
   0  -8  14       17.26       17.89      4.29 o 
   1  -8  14       13.70        7.87      5.33 o 
   2  -8  14       81.28       81.43     11.12 o 
   3  -8  14        8.91       11.25      7.06 o 
  -2  -7  14       10.28        6.83      4.15 o 
  -1  -7  14        0.62        2.45      2.86 o 
   0  -7  14        7.33        9.93      3.59 o 
   1  -7  14      155.45      156.89     13.45 o 
   2  -7  14       81.40       69.16     10.79 o 
   3  -7  14       76.32      100.17     11.80 o 
   4  -7  14        5.26       10.49      7.66 o 
   5  -7  14        6.11        7.66      8.84 o 
  -3  -6  14      198.65      186.00      8.50 o 
  -2  -6  14      135.52      137.13      7.38 o 
  -1  -6  14       34.00       28.87      5.05 o 
   0  -6  14        0.01        1.54      2.69 o 
   1  -6  14      126.56      132.95     12.01 o 
   2  -6  14       29.04       27.41      6.89 o 
   3  -6  14        1.88        3.38      6.64 o 
   4  -6  14        0.79        7.11      8.50 o 
   5  -6  14      210.96      218.22     14.17 o 
   6  -6  14        0.12        3.51      6.81 o 
  -4  -5  14      309.43      309.85     11.41 o 
  -3  -5  14        1.13        3.14      3.32 o 
  -2  -5  14       22.09       19.22      4.14 o 
  -1  -5  14      215.35      206.21      9.64 o 
   0  -5  14       38.58       29.48      3.99 o 
   1  -5  14        3.42        4.39      2.80 o 
   2  -5  14       98.96      100.84     11.00 o 
   3  -5  14      261.47      224.61     14.23 o 
   4  -5  14       11.39       16.79      7.28 o 
   5  -5  14       87.69       90.86     12.52 o 
   6  -5  14        7.02        7.06      5.46 o 
   7  -5  14       66.76       71.27      9.77 o 
  -4  -4  14       90.49       89.94      9.02 o 
  -3  -4  14      150.25      157.06      9.47 o 
  -2  -4  14      252.76      253.20     11.29 o 
  -1  -4  14       49.17       52.07      4.81 o 
   0  -4  14        1.96        2.19      1.83 o 
   1  -4  14      186.28      196.20     10.47 o 
   2  -4  14      642.29      571.93     19.16 o 
   3  -4  14       69.67       53.62      6.47 o 
   4  -4  14       53.42       56.36      4.56 o 
   5  -4  14      140.72      139.88     12.10 o 
   6  -4  14       17.28       16.92      8.50 o 
   7  -4  14       82.38       90.48     11.76 o 
  -5  -3  14      221.56      173.54      8.94 o 
  -4  -3  14       59.98       60.90      5.67 o 
  -3  -3  14       44.92       23.86     16.50 o 
  -2  -3  14        6.53       14.74      4.79 o 
  -1  -3  14       93.74       98.30      7.61 o 
   0  -3  14       12.84       15.69      3.17 o 
   1  -3  14       27.62       22.87      3.19 o 
   2  -3  14        3.12        3.21      3.49 o 
   3  -3  14        2.04        4.27      2.98 o 
   4  -3  14      118.28      123.61      6.64 o 
   5  -3  14       90.42       85.78      4.86 o 
   6  -3  14        2.83        8.67      7.19 o 
   7  -3  14      235.11      251.64     15.48 o 
   8  -3  14      112.98      110.82     11.38 o 
  -5  -2  14       30.46       28.17      5.60 o 
  -3  -2  14       94.54       94.18      6.70 o 
  -2  -2  14      189.63      169.92      7.33 o 
  -1  -2  14        3.90        1.80      2.21 o 
   0  -2  14       72.60       64.46      4.67 o 
   1  -2  14        1.88        0.09      1.17 o 
   2  -2  14      219.60      214.92      9.01 o 
   3  -2  14      433.95      415.88     10.41 o 
   4  -2  14      162.86      154.90      7.00 o 
   5  -2  14       32.22       32.27      8.97 o 
   6  -2  14      133.67      144.07     11.93 o 
   7  -2  14        7.15        3.43      8.29 o 
   8  -2  14        0.52        1.02      5.88 o 
  -5  -1  14        6.64        2.58      4.23 o 
  -4  -1  14       50.61       48.37      5.53 o 
  -3  -1  14      233.23      244.30     16.31 o 
  -2  -1  14       68.09       58.70      4.64 o 
  -1  -1  14       20.93       23.14      3.54 o 
   0  -1  14       22.64       18.11      2.84 o 
   1  -1  14       14.54        7.16      3.79 o 
   2  -1  14      383.47      351.18     11.56 o 
   3  -1  14        0.16        0.99      3.89 o 
   4  -1  14       23.72       23.07      4.32 o 
   5  -1  14      282.96      286.38      8.63 o 
   6  -1  14       11.54        7.15      5.96 o 
   7  -1  14       26.50       29.69      8.16 o 
   8  -1  14       66.73       80.03      8.88 o 
  -5   0  14        3.85        5.76      3.99 o 
  -4   0  14      352.19      361.10     10.95 o 
  -3   0  14      411.94      387.71     10.30 o 
  -2   0  14      222.16      208.31      8.35 o 
  -1   0  14      164.96      159.09     11.38 o 
   0   0  14       48.21       41.44      3.68 o 
   1   0  14       54.29       48.31      9.39 o 
   2   0  14      505.85      513.34     13.14 o 
   3   0  14      652.60      622.80     14.64 o 
   4   0  14      187.15      183.34      8.05 o 
   5   0  14        0.20        2.15      2.74 o 
   6   0  14       10.29       11.51      3.51 o 
   7   0  14       54.95       53.90      4.63 o 
   8   0  14       20.28       19.37      5.58 o 
   9   0  14      100.62       94.62      9.56 o 
  -5   1  14        1.50        0.95      3.35 o 
  -4   1  14       48.97       56.55      5.81 o 
  -3   1  14     1273.35     1369.03     29.36 o 
  -2   1  14      123.61      109.94     12.56 o 
  -1   1  14        0.00        4.65      8.08 o 
   0   1  14       26.19       22.78      3.04 o 
   1   1  14       28.04       30.25      5.52 o 
   2   1  14      269.69      259.38     14.38 o 
   3   1  14       18.51       15.83      5.32 o 
   4   1  14      102.21      102.17      8.27 o 
   5   1  14      395.01      400.56     17.07 o 
   6   1  14        0.15        2.62      2.75 o 
   7   1  14        1.77        5.71      3.46 o 
   8   1  14       10.15       12.16      3.87 o 
  -5   2  14       61.00       60.63      6.22 o 
  -4   2  14      212.63      210.66     11.38 o 
  -3   2  14        0.14        1.84      3.16 o 
  -2   2  14      107.19       96.76      5.46 o 
  -1   2  14       63.96       68.28      6.31 o 
   0   2  14        0.18        0.78      2.38 o 
   1   2  14      114.47      114.75      7.93 o 
   2   2  14       79.63       85.84      6.38 o 
   3   2  14      692.16      678.91     20.39 o 
   4   2  14      194.77      201.45      7.59 o 
   5   2  14       50.71       45.76      4.95 o 
   6   2  14       44.64       51.24      4.81 o 
   7   2  14      135.92      142.04      7.25 o 
   8   2  14      105.26      101.69      8.29 o 
  -4   3  14        7.45       11.71      3.51 o 
  -3   3  14      577.08      608.18     12.82 o 
  -2   3  14      188.73      193.66      6.83 o 
  -1   3  14        1.70        1.54      2.22 o 
   0   3  14        1.78        1.61      2.05 o 
   1   3  14      202.82      194.26     23.31 o 
   2   3  14        6.69        8.00      4.44 o 
   3   3  14       26.03       25.12      4.44 o 
   4   3  14        8.32       15.14      6.85 o 
   5   3  14      174.07      187.31      7.47 o 
   6   3  14       52.55       56.10      4.93 o 
   7   3  14        3.19        4.29      3.44 o 
   8   3  14       39.90       49.19     19.88 o 
   9   3  14        0.12        7.02      5.33 o 
  -4   4  14      198.64      218.58      8.55 o 
  -3   4  14      274.13      275.37      8.61 o 
  -2   4  14       81.51       84.28      5.65 o 
  -1   4  14      139.79      152.81      7.92 o 
   0   4  14      111.99      108.91      4.79 o 
   1   4  14       51.79       55.30      5.33 o 
   2   4  14       20.62       29.81      7.06 o 
   3   4  14      145.95      134.57      7.30 o 
   4   4  14      470.97      463.10     10.57 o 
   5   4  14      133.74      145.07     19.46 o 
   6   4  14        1.01        0.89      2.36 o 
   7   4  14       28.76       37.86      7.28 o 
   8   4  14       22.40       15.74     11.42 o 
  -3   5  14      143.40      141.13      6.63 o 
  -2   5  14      518.75      509.68     21.95 o 
  -1   5  14      635.65      628.32     14.77 o 
   0   5  14       27.04       32.05      3.59 o 
   1   5  14      130.77      132.57      8.02 o 
   2   5  14       51.64       59.34      7.78 o 
   3   5  14       34.11       39.97      4.88 o 
   4   5  14       46.21       41.12      4.22 o 
   6   5  14      131.97      143.27     12.14 o 
   7   5  14       11.39       10.96      4.65 o 
   8   5  14       92.13      110.82     10.83 o 
  -3   6  14      143.70      137.76      8.54 o 
  -2   6  14       81.12       78.81      7.99 o 
  -1   6  14       87.02       93.33      6.76 o 
   0   6  14       35.27       31.29      3.51 o 
   1   6  14      121.20      114.98      9.01 o 
   2   6  14        0.56        2.73      2.46 o 
   3   6  14      324.77      308.78     16.07 o 
   4   6  14      874.08      937.95     25.04 o 
   5   6  14      228.17      264.29     14.68 o 
   7   6  14        0.63        2.37      3.05 o 
  -2   7  14       31.08       25.64      3.95 o 
  -1   7  14      299.41      282.81      7.95 o 
   0   7  14        3.84        1.60      2.11 o 
   1   7  14       91.06       92.89      6.52 o 
   2   7  14       41.55       38.49      5.04 o 
   3   7  14      497.15      450.28     18.65 o 
   4   7  14       80.80       97.33     10.96 o 
   5   7  14        0.28        9.81      7.70 o 
   6   7  14       79.62       91.03     10.79 o 
   7   7  14       68.06       56.51     22.63 o 
  -1   8  14        1.03        8.34      3.40 o 
   0   8  14       39.51       28.91      3.51 o 
   1   8  14       15.76       18.84      4.25 o 
   2   8  14        0.91        3.51      5.20 o 
   3   8  14      148.02      159.26     12.52 o 
   4   8  14        3.68       11.04      6.81 o 
   5   8  14       30.15       22.67      7.23 o 
   6   8  14       92.52      103.63     10.96 o 
   2   9  14        7.30       11.59      5.92 o 
   3   9  14       29.07       25.85      8.16 o 
   4   9  14       52.33       46.40      8.46 o 
  -1  -7  15        5.61        5.96      6.09 o 
   0  -7  15       37.57       46.36      8.12 o 
   1  -7  15       84.64       96.23     11.34 o 
   2  -7  15      123.68      120.17     12.77 o 
   3  -7  15       34.60       42.98      9.81 o 
   4  -7  15       72.45       63.83     10.91 o 
  -2  -6  15       18.69       18.09      4.28 o 
  -1  -6  15       31.91       26.94      7.57 o 
   0  -6  15        0.31        3.26      5.96 o 
   1  -6  15       52.97       55.54      9.48 o 
   2  -6  15       50.00       48.98      7.91 o 
   3  -6  15       26.14       32.53     10.11 o 
   4  -6  15       11.46        8.42      6.51 o 
   5  -6  15       50.00       59.39      9.94 o 
  -3  -5  15       95.72       80.18      8.97 o 
  -2  -5  15        0.71        0.48      3.50 o 
  -1  -5  15       54.67       51.61      6.01 o 
   0  -5  15      103.83      107.23     11.04 o 
   1  -5  15        6.31        5.29      6.05 o 
   2  -5  15       72.49       69.63      9.98 o 
   3  -5  15      206.72      169.68      7.14 o 
   4  -5  15       23.12       28.13      9.31 o 
   5  -5  15       25.31       27.88     10.45 o 
   6  -5  15        2.89       11.67      6.98 o 
  -4  -4  15      415.86      434.28     14.40 o 
  -3  -4  15        9.35       10.52      4.84 o 
  -2  -4  15       43.76       24.75     18.32 o 
  -1  -4  15        0.46        2.94      2.56 o 
   0  -4  15       33.50       31.39      8.21 o 
   1  -4  15       10.02       15.14      8.46 o 
   2  -4  15      195.78      206.76     14.00 o 
   3  -4  15        9.88        9.69      3.30 o 
   4  -4  15      170.06      154.57      6.84 o 
   5  -4  15        5.78        0.76      7.23 o 
   6  -4  15       26.59       29.19      9.60 o 
   7  -4  15       11.46       10.11      6.94 o 
  -4  -3  15       92.04       96.86      7.04 o 
  -3  -3  15       84.64       81.00      8.12 o 
  -2  -3  15       85.22       83.31      9.14 o 
  -1  -3  15      428.88      415.40     12.64 o 
   0  -3  15      308.27      305.74     16.20 o 
   1  -3  15      277.72      300.07     15.82 o 
   2  -3  15      214.61      215.26      9.26 o 
   3  -3  15       17.12       16.80      4.15 o 
   4  -3  15        8.91       11.34      6.13 o 
   5  -3  15        1.66       -0.04      1.76 o 
   6  -3  15       28.12       27.62      9.05 o 
   7  -3  15        2.76        8.21      9.01 o 
  -3  -2  15       95.34      104.48     10.53 o 
  -2  -2  15        5.80        8.79      3.05 o 
  -1  -2  15       28.33       26.08      4.02 o 
   0  -2  15        8.17       10.41      8.21 o 
   1  -2  15       68.64       82.27     10.02 o 
   2  -2  15        0.67       -0.18      4.45 o 
   3  -2  15      225.31      203.88     18.87 o 
   4  -2  15      718.78      777.83     31.17 o 
   5  -2  15      130.89      136.50     12.65 o 
   6  -2  15        0.02        0.80      6.39 o 
   7  -2  15       96.13       95.51     10.19 o 
   8  -2  15       15.59       21.40      8.33 o 
  -4  -1  15       49.49       61.93      8.67 o 
  -3  -1  15       72.88       82.06      9.01 o 
  -2  -1  15       13.02       26.32      3.77 o 
  -1  -1  15      206.99      215.59      7.72 o 
   0  -1  15        3.89        4.15      2.71 o 
   1  -1  15        6.04       15.40      9.81 o 
   2  -1  15      135.35      132.39      7.72 o 
   3  -1  15      107.47      103.69      8.33 o 
   4  -1  15       63.00       75.39      6.10 o 
   5  -1  15       60.10       55.20      4.79 o 
   6  -1  15      127.41      147.16      6.76 o 
   7  -1  15      118.87      128.84     12.52 o 
   8  -1  15       10.96       10.07      6.77 o 
  -4   0  15        1.71        2.11      5.16 o 
  -3   0  15      188.19      199.06     13.11 o 
  -2   0  15      288.07      276.85      8.66 o 
  -1   0  15       89.64       84.17      5.24 o 
   0   0  15       22.18       29.13      5.14 o 
   1   0  15      225.29      247.37     13.92 o 
   2   0  15        8.60        8.65      4.32 o 
   3   0  15       84.20       80.86      6.55 o 
   4   0  15      155.34      154.06      7.73 o 
   5   0  15       23.51       22.26      4.33 o 
   6   0  15      140.09      138.47      7.15 o 
   7   0  15        8.65        7.32      3.62 o 
   8   0  15       15.33       27.24      6.98 o 
  -4   1  15      203.46      204.35     13.24 o 
  -3   1  15        0.40       14.64     10.74 o 
  -2   1  15        0.30        3.82      2.52 o 
  -1   1  15      332.63      312.18      8.18 o 
   0   1  15      114.79      107.37      7.04 o 
   1   1  15      122.60      118.78      9.92 o 
   2   1  15       68.66       63.80      6.27 o 
   3   1  15      314.70      300.24     12.77 o 
   4   1  15       16.50       19.53      4.27 o 
   5   1  15       48.12       53.50      5.01 o 
   6   1  15       13.53       19.86      4.61 o 
   7   1  15        2.42        2.63      2.54 o 
   8   1  15        1.05        1.18      2.41 o 
  -4   2  15        9.03       10.24      6.01 o 
  -3   2  15       13.20       13.82      3.54 o 
  -2   2  15     1063.83     1082.56     13.95 o 
  -1   2  15      102.65       92.91      4.84 o 
   0   2  15      146.23      162.14      8.37 o 
   1   2  15       94.02      105.92      6.76 o 
   2   2  15      121.81      127.75      8.99 o 
   3   2  15      121.58      139.23      7.24 o 
   4   2  15      190.09      179.97      7.50 o 
   5   2  15        1.92        1.23      2.75 o 
   6   2  15       78.22       79.67      5.38 o 
   7   2  15        2.08        3.36      3.19 o 
  -4   3  15       10.37        5.62      3.64 o 
  -3   3  15       75.19       81.03      5.47 o 
  -2   3  15      412.17      432.00      9.48 o 
  -1   3  15      105.16      106.82      4.96 o 
   0   3  15       65.59       59.95      5.40 o 
   1   3  15       31.09       38.70      5.35 o 
   2   3  15        9.00        5.56      3.81 o 
   3   3  15      310.23      293.90     11.93 o 
   4   3  15       47.93       52.75      5.65 o 
   5   3  15        1.77        0.90      2.52 o 
   6   3  15      147.84      142.98      6.77 o 
   7   3  15        2.48        4.44      3.68 o 
   8   3  15       15.53       11.04      7.53 o 
  -3   4  15      244.16      259.33      8.65 o 
  -2   4  15      185.75      179.37      6.71 o 
  -1   4  15       14.02       10.53      2.55 o 
   0   4  15       84.70       80.44      8.99 o 
   1   4  15       29.23       31.63      6.20 o 
   2   4  15        9.05        8.68      3.30 o 
   3   4  15      254.30      227.32     12.61 o 
   4   4  15      454.80      446.34     14.47 o 
   5   4  15       34.14       35.20      4.54 o 
   6   4  15       68.12       63.41      9.09 o 
   7   4  15       12.75       20.52      5.96 o 
   8   4  15       71.54       64.80     14.89 o 
  -3   5  15        6.38        7.55      2.79 o 
  -2   5  15        6.24        5.44      2.56 o 
  -1   5  15      136.29      140.55      8.49 o 
   0   5  15       82.32       79.35      7.09 o 
   1   5  15       23.31       28.08      4.67 o 
   2   5  15        2.03        8.09      3.87 o 
   3   5  15      800.60      760.51     14.97 o 
   4   5  15      141.47      142.41      6.69 o 
   6   5  15        0.05        1.06      4.78 o 
   7   5  15        6.40        7.28      6.51 o 
  -2   6  15      174.28      194.77     16.28 o 
  -1   6  15       35.51       28.38      5.84 o 
   0   6  15       54.35       54.91      5.80 o 
   1   6  15       19.66       20.70      5.56 o 
   2   6  15       12.91       18.82      4.82 o 
   3   6  15      141.25      137.80     18.46 o 
   4   6  15        0.80       10.57      8.29 o 
   5   6  15        4.74        2.50      4.78 o 
   6   6  15       32.20       45.13      8.59 o 
   7   6  15      104.95      100.38     10.62 o 
  -1   7  15        4.42        5.78      3.92 o 
   0   7  15       82.34       83.07      6.77 o 
   1   7  15      129.32      126.37      7.10 o 
   2   7  15       17.22       17.78      4.05 o 
   3   7  15       55.61       52.79      8.59 o 
   4   7  15        7.35       12.52      8.25 o 
   5   7  15       59.57       61.17      9.01 o 
   6   7  15       70.56       85.11     10.70 o 
   1   8  15       56.32       48.64      8.63 o 
   2   8  15        1.02        3.17      7.06 o 
   3   8  15      160.83      183.96     13.66 o 
   4   8  15      184.61      222.28     15.35 o 
   5   8  15        4.36        4.10      5.41 o 
  -1  -6  16       58.42       75.42      9.94 o 
   1  -6  16       37.31       29.57      6.56 o 
   2  -6  16        3.94        7.70     10.41 o 
   3  -6  16       33.27       34.60      9.60 o 
   4  -6  16       28.42       37.01      8.84 o 
  -2  -5  16       38.71       38.66      8.16 o 
   0  -5  16       30.74       23.98      8.04 o 
   1  -5  16       27.54       26.10      6.77 o 
   2  -5  16        8.53        6.98      6.94 o 
   3  -5  16       43.87       39.89      8.08 o 
   4  -5  16        2.87        7.06      6.94 o 
   5  -5  16        0.99       -2.58      7.11 o 
  -3  -4  16      156.64      158.50     12.39 o 
  -1  -4  16       26.20       27.41      7.87 o 
   0  -4  16        7.55        4.10      6.18 o 
   1  -4  16        0.08        0.85      6.22 o 
   2  -4  16       50.07       45.98      5.56 o 
   3  -4  16      376.04      330.95     17.13 o 
   4  -4  16      459.41      447.44     19.58 o 
   5  -4  16        1.87        5.80      7.19 o 
   6  -4  16       44.85       39.17     10.32 o 
  -2  -3  16        5.17        5.20      5.58 o 
  -1  -3  16      152.46      164.63     12.48 o 
   0  -3  16        1.66        1.27      6.05 o 
   1  -3  16       36.14       31.22      6.30 o 
   2  -3  16        6.30       12.79      4.74 o 
   3  -3  16      788.21      753.49     15.19 o 
   4  -3  16      418.96      372.15     17.51 o 
   5  -3  16        2.55        8.71      7.87 o 
   6  -3  16       20.93       26.14      9.01 o 
   7  -3  16        0.01        3.38      8.12 o 
  -3  -2  16      155.84      161.12      7.67 o 
  -2  -2  16       28.74       27.07      7.70 o 
  -1  -2  16        3.94        7.15      5.50 o 
   0  -2  16       61.67       59.13      9.18 o 
   1  -2  16       65.13       77.46      7.64 o 
   2  -2  16       32.12       27.67      5.48 o 
   3  -2  16      150.06      151.12      7.84 o 
   4  -2  16      108.32      111.11      7.13 o 
   5  -2  16       73.94       65.83      9.62 o 
   6  -2  16       62.07       66.20     10.66 o 
   7  -2  16       90.31       95.60     11.12 o 
  -3  -1  16      152.76      142.28      6.99 o 
  -2  -1  16       32.82       32.66      8.25 o 
  -1  -1  16        8.49        6.43      6.01 o 
   0  -1  16      261.31      317.20     16.03 o 
   1  -1  16       53.27       54.33      6.50 o 
   2  -1  16        7.02        6.21      4.16 o 
   3  -1  16      313.04      333.51     11.90 o 
   4  -1  16       31.21       38.76      5.36 o 
   5  -1  16        2.87        3.66      2.95 o 
   6  -1  16        0.24        0.74      1.78 o 
   7  -1  16       92.20      104.95     10.32 o 
  -3   0  16      112.88       96.73     11.29 o 
  -2   0  16        6.53       10.66      7.78 o 
  -1   0  16       84.82       90.77     10.62 o 
   0   0  16       28.32       30.61      5.76 o 
   1   0  16        0.12       12.06     10.02 o 
   2   0  16       63.25       71.88      7.17 o 
   3   0  16      480.58      447.26     13.28 o 
   4   0  16        0.68        3.32      3.47 o 
   5   0  16       45.90       43.91      5.47 o 
   6   0  16      280.32      260.65      8.95 o 
   7   0  16        5.45        4.71      2.64 o 
   8   0  16       69.73       73.85      9.56 o 
  -3   1  16      332.03      367.24     18.27 o 
  -2   1  16       15.88       14.34      7.15 o 
  -1   1  16      108.93      108.49      7.44 o 
   0   1  16       77.96       77.63      6.88 o 
   1   1  16        0.04        4.08      4.09 o 
   2   1  16       31.60       24.81      5.33 o 
   3   1  16        6.03        8.11      4.50 o 
   4   1  16       72.12       70.51      5.69 o 
   5   1  16      257.21      253.55      9.07 o 
   6   1  16        6.82        2.16      2.76 o 
   7   1  16       67.24       90.94     10.28 o 
  -3   2  16        0.11        2.67      3.70 o 
  -2   2  16       51.20       58.68      6.73 o 
  -1   2  16        2.51        7.43      4.69 o 
   0   2  16        4.24        5.50      4.99 o 
   1   2  16        2.72        3.28      3.77 o 
   2   2  16      340.31      346.62     11.89 o 
   3   2  16       94.57       74.29      5.84 o 
   4   2  16       53.59       46.65      7.13 o 
   5   2  16        1.17        0.10      2.64 o 
   6   2  16        7.27        9.09      4.91 o 
   7   2  16        0.19        1.39      2.43 o 
   8   2  16       59.95       59.01      6.85 o 
  -3   3  16      142.86      149.62      9.51 o 
  -2   3  16        5.67        5.43      4.79 o 
  -1   3  16        0.33        1.66      3.82 o 
   0   3  16       45.67       43.51      5.99 o 
   1   3  16       26.48       21.22      4.76 o 
   2   3  16       79.17       73.97      5.85 o 
   3   3  16        4.52       12.39      6.81 o 
   4   3  16      163.68      145.31      7.10 o 
   5   3  16       54.85       53.49      5.37 o 
   6   3  16       29.82       29.42      3.94 o 
   7   3  16       34.61       42.38      6.73 o 
   8   3  16       16.13       11.51      9.14 o 
  -2   4  16       29.61       30.59      5.68 o 
  -1   4  16       50.39       44.78      5.65 o 
   0   4  16        3.06        2.51      3.71 o 
   1   4  16       52.13       46.55      5.76 o 
   2   4  16       39.30       48.80      5.39 o 
   3   4  16       45.27       54.44      5.01 o 
   4   4  16        0.57        2.03      5.58 o 
   5   4  16       26.96       26.30      4.38 o 
   6   4  16        0.02        4.78      6.30 o 
   7   4  16       55.49       52.79      7.49 o 
  -2   5  16       35.18       37.17      5.56 o 
  -1   5  16       10.56        9.31      3.91 o 
   0   5  16       25.99       23.86      7.34 o 
   1   5  16        9.41       11.80      5.39 o 
   2   5  16        0.25        1.98      2.60 o 
   3   5  16        9.54       14.59      7.02 o 
   4   5  16        9.09        4.56      2.94 o 
   5   5  16      150.74      167.17     13.07 o 
   6   5  16       72.44       77.75      9.69 o 
   7   5  16        2.24        9.18      6.60 o 
  -1   6  16       53.57       63.14      8.08 o 
   0   6  16       46.70       47.22      6.41 o 
   1   6  16        8.63        5.66      3.66 o 
   2   6  16       13.79       10.14      3.80 o 
   3   6  16       26.54       18.25      3.80 o 
   4   6  16      423.31      448.12     19.37 o 
   5   6  16       60.64       68.23      9.22 o 
   6   6  16        0.23        3.09      4.74 o 
   1   7  16       13.17       18.10      4.25 o 
   2   7  16       18.71       23.35      7.19 o 
   3   7  16       73.85       84.26      9.64 o 
   4   7  16      119.69      148.51     13.03 o 
   5   7  16       58.80       61.46      9.09 o 
   2  -6  17       81.36       90.52     12.31 o 
   0  -5  17        8.37       16.92      7.53 o 
   1  -5  17        3.78        1.10      7.06 o 
   2  -5  17        3.46        5.02      3.43 o 
   3  -5  17       71.38       69.84     10.45 o 
   4  -5  17       43.98       38.20      9.26 o 
  -1  -4  17      107.16      128.55     12.27 o 
   0  -4  17       17.54       14.59      6.51 o 
   1  -4  17       70.42       66.45      8.80 o 
   2  -4  17        7.50        5.33      4.16 o 
   3  -4  17       26.31       27.10      3.98 o 
   4  -4  17        1.39       -0.89      6.85 o 
   5  -4  17        6.41        5.80      7.49 o 
  -2  -3  17        8.01        4.06      5.80 o 
  -1  -3  17       70.23       93.69     11.29 o 
   0  -3  17       69.93       66.03      9.81 o 
   1  -3  17        8.60        6.51      6.30 o 
   2  -3  17       33.28       34.16      5.62 o 
   3  -3  17      178.51      164.68      8.05 o 
   4  -3  17      117.67       96.96      6.26 o 
   5  -3  17       41.87       52.96     11.42 o 
   6  -3  17       74.02       80.54     10.74 o 
  -2  -2  17       19.30       16.37      5.54 o 
  -1  -2  17       27.72       24.91      8.33 o 
   0  -2  17       20.61       34.14      8.84 o 
   1  -2  17      154.78      161.29      8.94 o 
   2  -2  17      127.29      140.58      7.76 o 
   3  -2  17       18.97       15.28      4.36 o 
   4  -2  17      429.90      401.06     11.88 o 
   5  -2  17        0.01        1.82      2.85 o 
   6  -2  17        0.20        8.04      9.14 o 
  -3  -1  17       17.64       29.10      7.95 o 
  -2  -1  17      452.30      471.94     19.75 o 
  -1  -1  17       30.75       43.40      9.69 o 
   0  -1  17       81.87       69.84      7.24 o 
   1  -1  17      332.00      354.81     15.44 o 
   2  -1  17       31.25       31.72      5.57 o 
   3  -1  17       10.32       16.72      4.53 o 
   4  -1  17      302.94      321.73     22.88 o 
   5  -1  17       22.72       21.14      4.22 o 
   6  -1  17        0.84        2.16      2.16 o 
   7  -1  17      100.84       97.67     10.36 o 
  -3   0  17      137.78      142.59     12.18 o 
  -2   0  17       15.37       26.61      7.91 o 
  -1   0  17        0.30        0.08      4.14 o 
   0   0  17       40.95       43.97      6.13 o 
   1   0  17        0.50        5.19      4.14 o 
   2   0  17      124.73      116.19      8.02 o 
   3   0  17      178.55      174.18     10.85 o 
   4   0  17      217.04      210.14      8.63 o 
   5   0  17        0.57        5.21      3.08 o 
   6   0  17        1.05        4.70      8.04 o 
   7   0  17      131.93      155.70     13.07 o 
  -2   1  17      520.13      511.91     14.61 o 
  -1   1  17        0.74        1.49      3.99 o 
   0   1  17        8.07        8.79      4.37 o 
   1   1  17      132.49      142.30     11.84 o 
   2   1  17       28.46       40.28      6.75 o 
   3   1  17       72.92       74.78      6.90 o 
   4   1  17        9.32       12.46      5.48 o 
   5   1  17      182.83      199.81      8.56 o 
   6   1  17       33.75       34.06      6.13 o 
   7   1  17       12.10       13.83      4.74 o 
  -2   2  17      126.54      126.73      8.43 o 
  -1   2  17       13.06        9.20      4.65 o 
   0   2  17       13.82       12.19      7.00 o 
   1   2  17       16.68       19.33      5.61 o 
   2   2  17       79.18       64.08      8.88 o 
   3   2  17        8.26       11.30      4.52 o 
   4   2  17       12.17       10.35      4.04 o 
   5   2  17       34.74       34.75      4.98 o 
   6   2  17      148.90      165.81      7.84 o 
   7   2  17        3.93        1.86      4.36 o 
  -2   3  17      183.60      178.58      9.96 o 
  -1   3  17       48.93       52.44      6.69 o 
   0   3  17        5.68       10.87      5.50 o 
   1   3  17      142.73      148.10     10.98 o 
   2   3  17       14.13       15.90      4.90 o 
   3   3  17       37.10       25.59      8.08 o 
   4   3  17       27.90       28.25      4.49 o 
   5   3  17       41.31       41.68      7.70 o 
   6   3  17       11.14       15.51      4.16 o 
   7   3  17       28.96       27.41      6.26 o 
  -1   4  17       30.96       28.00      5.52 o 
   0   4  17       18.35       15.11      4.54 o 
   1   4  17        4.74        6.93      4.20 o 
   2   4  17       21.64       26.06      5.31 o 
   3   4  17      268.11      280.98      9.88 o 
   4   4  17        2.10        2.61      3.04 o 
   5   4  17       28.04       33.96      4.86 o 
   6   4  17       12.61       21.70      8.50 o 
  -1   5  17        2.45        6.34      4.17 o 
   0   5  17       89.87       80.22      6.19 o 
   1   5  17       32.18       27.35      4.44 o 
   2   5  17       85.60       90.25      6.68 o 
   3   5  17        2.69        1.59      2.79 o 
   4   5  17       83.25       72.37     10.15 o 
   5   5  17      347.80      362.59     17.68 o 
   6   5  17       10.31        9.31      6.56 o 
   1   6  17        4.82        3.91      3.41 o 
   2   6  17        0.01        2.67      2.97 o 
   3   6  17       67.42       78.59      9.73 o 
   4   6  17       15.93       27.11      8.21 o 
   0  -4  18        3.27       15.10      8.67 o 
   1  -4  18        2.91        6.34      8.80 o 
   2  -4  18        8.43        6.06      4.44 o 
   3  -4  18       14.43       19.18      4.32 o 
   4  -4  18      186.35      165.56     15.23 o 
  -1  -3  18       36.70       39.08      9.52 o 
   0  -3  18        3.88        7.36      8.38 o 
   1  -3  18      162.68      166.69     11.23 o 
   2  -3  18       59.49       56.79     10.43 o 
   3  -3  18       50.47       52.91      5.75 o 
   4  -3  18      139.91      131.53      7.61 o 
   5  -3  18       60.63       56.05     10.87 o 
  -1  -2  18      103.94      101.86     11.42 o 
   0  -2  18        5.51       16.67      7.61 o 
   1  -2  18       30.34       45.20      5.95 o 
   2  -2  18       10.53        9.14      6.09 o 
   3  -2  18      118.75      124.29      7.96 o 
   4  -2  18      229.27      228.21     15.86 o 
   5  -2  18       11.06        8.32      3.15 o 
  -1  -1  18       17.89       23.69      7.83 o 
   0  -1  18       20.84       24.36      5.44 o 
   1  -1  18       44.51       51.85      6.35 o 
   2  -1  18      404.67      423.75     16.94 o 
   3  -1  18        4.05        6.03      4.41 o 
   4  -1  18       78.53       81.45      7.51 o 
   5  -1  18      179.14      195.47     13.37 o 
   6  -1  18        0.16        1.61      5.67 o 
  -1   0  18      121.03      109.39      7.77 o 
   0   0  18        0.02        6.89      8.42 o 
   1   0  18      232.05      252.14     10.54 o 
   2   0  18       10.71        9.09      7.19 o 
   3   0  18       44.32       47.83      6.60 o 
   4   0  18      187.28      181.23      8.47 o 
   5   0  18       24.41       25.18      4.58 o 
   6   0  18       49.10       46.48      4.83 o 
  -1   1  18      526.60      535.24     15.54 o 
   0   1  18        0.04        6.97      4.62 o 
   1   1  18       54.74       60.83     10.57 o 
   2   1  18      356.15      348.97     12.22 o 
   3   1  18       43.71       54.90      6.47 o 
   4   1  18       35.91       32.02      5.02 o 
   5   1  18       71.53       78.92      6.06 o 
   6   1  18       41.23       36.67      4.53 o 
  -1   2  18        2.03        3.70      3.93 o 
   0   2  18       12.10       13.88      5.18 o 
   1   2  18       37.15       34.31      5.51 o 
   2   2  18       10.36        8.41      8.61 o 
   3   2  18        2.57        4.54      4.10 o 
   4   2  18        0.15        3.19      3.62 o 
   5   2  18      127.54      130.56      7.50 o 
   6   2  18        7.48        6.55      2.91 o 
  -1   3  18      248.01      242.99     11.28 o 
   0   3  18        4.98        3.98      3.71 o 
   1   3  18        2.69        4.60      3.66 o 
   2   3  18      119.55      128.49      8.00 o 
   3   3  18       33.35       35.60      5.25 o 
   4   3  18      152.59      146.70      7.60 o 
   5   3  18       58.56       58.42      5.57 o 
   6   3  18       55.27       65.94     10.91 o 
   0   4  18      384.62      358.35     13.25 o 
   1   4  18        2.20        7.28      3.74 o 
   2   4  18       12.73        9.73      4.75 o 
   3   4  18       16.03       18.59      4.62 o 
   4   4  18        1.37        3.64      3.62 o 
   5   4  18       21.71       32.11      7.36 o 
   1   5  18       40.61       43.33      5.79 o 
   2   5  18        7.40        5.63      3.69 o 
   3   5  18       26.39       24.45      4.38 o 
   2  -3  19       40.98       39.46      5.41 o 
   1  -2  19       32.06       32.53      5.91 o 
   2  -2  19       25.90       22.01      4.91 o 
   3  -2  19       34.51       52.33      7.14 o 
   4  -2  19        7.37       15.27      4.52 o 
   0  -1  19       73.12       61.92      9.14 o 
   1  -1  19       95.48      102.94      8.03 o 
   2  -1  19      178.76      194.66      9.44 o 
   3  -1  19       11.76       15.98      5.08 o 
   4  -1  19      126.99      127.33      8.31 o 
   5  -1  19       14.97        9.09      3.45 o 
   0   0  19      132.28      159.55     13.54 o 
   1   0  19      112.87       97.17     14.21 o 
   2   0  19       44.20       55.96      9.12 o 
   3   0  19      372.17      366.06     16.58 o 
   4   0  19        4.15        6.60      3.50 o 
   5   0  19       63.88       78.29      6.46 o 
   0   1  19      246.43      240.86     17.26 o 
   1   1  19       18.62       17.47      5.20 o 
   2   1  19        3.57        9.71      4.62 o 
   3   1  19      162.44      149.68      8.62 o 
   4   1  19      105.45      111.98      7.85 o 
   5   1  19        2.78        7.19      4.63 o 
   1   2  19        0.39        5.75      4.05 o 
   2   2  19       60.27       67.37      6.59 o 
   3   2  19      185.89      181.52      9.08 o 
   4   2  19       38.08       39.69      5.56 o 
   5   2  19       53.97       63.71      5.89 o 
   1   3  19       26.50       33.96      5.66 o 
   2   3  19       30.65       28.52      4.89 o 
   3   3  19        4.81        4.21      3.49 o 
   4   3  19      217.64      220.19     10.37 o 
                                                 
